# Supplementary material for: The impact of CCR8+ regulatory T cells on cytotoxic T cell function in human lung cancer
Source: Sci Rep. 2022 Mar 30;12:5377. doi: 10.1038/s41598-022-09458-5 (PMC8967908; doi:10.1038/s41598-022-09458-5)
Supplement: Supplementary file 2 — Supplementary Tables. [file 41598_2022_9458_MOESM2_ESM.xlsx]

## Sheet: TableS1
Supplementary Table S1. Clinical characteristics of high and low %CCR8+ Treg groups of lung cancer patients
The clinical characteristics of 50 lung cancer patients were analyzed CCR8+ Tregs by flow cytometry were shown. The patients were divided into the high and low CCR8+ Treg groups based on the median percentage of CCR8+ Tregs in tumor-infiltrating CD45+ cells. Statistical analysis for comparing two groups was performed using the unpaired t-test with Welch's correction for age or the Chi-square test…
	Variables	All	CCR8+ Treg Low (n=25)	CCR8+ Treg High (n=25)	p value
		(n=50)
Sex	Male / Female	33/17	15/10	18/7	0.060
Histology	Adenocarcinoma	20	10	10	0.54
	Squamous cell carcinoma	28	15	13
	Pleomorphic carcinoma	1		1
	Large cell neuroendocrine carcinoma	1		1
Age	Median (range)	71.5 (38–89)	69 (38–81)	74 (48–89)	0.032
Stage	IA	18	12	6	0.28
	IB	11	5	6
	II	11	5	6
	III or IV	10	3	7
Smoking status	Smoker/Never smoker	38/12	19/6	19/6	>0.99

## Sheet: TableS2
Supplementary Table S2. Comparison of T cell- and APC-related gene expression between CCR8 high and low tumors
Whole tumor mRNA expression data of lung adenocarcinoma (n=510) and lung squamous cell carcinoma (n=484) were collected from TCGA cBioPortal database. Patients were divided into high and low CCR8 groups based on the median value of CCR8/PTPRC ratio. Mean score values of T cell–related and APC-related gene expression in high and low CCR8 tumors are shown. Statistical analysis was performed using u…
	Adenocarcinoma
		CCR8 Low		CCR8 High
	Gene Name	Mean	SD	Mean	SD	p value		95%SE
	T cell-related gene
	CD3E	570	487	435	344	0.0003	***	-208.9	to -62.2
	CD4	2703	1794	2291	1420	0.0042	**	-693.6	to -130.6
	CD8A	483	580	328	330	0.0002	***	-236.9	to -72.8
	GZMA	324	381	182	173	<0.0001	***	-194.2	to -91.3
	GZMB	280	370	203	238	0.0053	**	-131.3	to -23.1
	IFNG	24	38	14	22	0.0002	***	-15.71	to -4.9
	APC-related gene
	ITGAX	1054	1093	768	534	0.0002	***	-434.8	to -135.5
	CD14	2571	2089	1917	1352	<0.0001	***	-960.5	to -348.1
	CD86	458	328	379	238	0.002	**	-128.9	to -29.0
	Squamous cell carcinoma
		CCR8 Low		CCR8 High
	Gene Name	Mean	SD	Mean	SD	p value		95%SE
	T cell-related gene
	CD3E	443	516	342	320	0.0095	**	-178.5	to -25.0
	CD4	1705	1291	1556	1288	0.2069		-378.6	to 82.2
	CD8A	408	490	276	269	0.0003	***	-202.4	to -61.2
	GZMA	308	429	184	191	<0.0001	***	-182.9	to -64.4
	GZMB	330	438	215	238	0.0004	***	-177.7	to -51.6
	IFNG	22	41	12	19	0.0012	**	-15.34	to -3.8
	APC-related gene
	ITGAX	743	699	639	566	0.0716		-218.2	to 9.2
	CD14	1940	1651	1622	1220	0.0163	*	-577.6	to -58.9
	CD86	351	276	309	227	0.0667		-87.21	to 2.9

## Sheet: TableS3
Supplementary Table S3. Antibody list for flow cytometry analysis
Antibodies	Clone	Provider
4-1BB	4B4-1	Biolegend
CCR10	6588-05-01	Biolegend
CCR2	K036C2	Biolegend
CCR4	L291H4	Biolegend
CCR5	2D7/CCR5	BD Bioscience
CCR6	G034E3	Biolegend
CCR8	L263G8	Biolegend
CD11c	3.9	Biolegend
CD127	A019D5	Biolegend
CD15	W6D3	Biolegend
CD16	3G8	Biolegend
CD177	MEM-166	Biolegend
CD19	HIB19	BD Bioscience
CD25	BC96	Biolegend
CD3	UCHT1	Biolegend
CD39	A1	Biolegend
CD4	PRA-T4 or OKT4	Biolegend
CD45	HI30	Biolegend
CD45RA	HI100	Biolegend
CD73	AD2	Biolegend
CD8a	RPA-T8	Biolegend
CTLA4	BNI3	BD Bioscience
CX3CR1	2A9-1	Biolegend
CXCR6	K041E5	Biolegend
FOXP3	PCH101	Thermo Fisher Scientific
GITR	eBioAITR	Thermo Fisher Scientific
Granzyme B	GB11	Biolegend
Granzyme B	GB11	BD Bioscience
Helios	22F6	Biolegend
ICOS	ISA-3	Thermo Fisher Scientific
IFNg	4S.B3	Biolegend
LAG3	11C3C65	Biolegend
OX40	ACT35	BD Bioscience
PD-L1	29E.2A3	Biolegend
Perforin	CB-D48	Biolegend
TIGIT	A15153G	Biolegend
Tim3	F38-2E2	Biolegend
mouse IgG1, κ isotype control	MOPC-21	Biolegend
mouse IgG1, κ isotype control	X40	BD Bioscience
mouse IgG1, κ isotype control	P3.6.2.8.1	Thermo Fisher Scientific
mouse IgG2b, κ isotype control	MOPC-173	Biolegend
