# Supplementary material for: The impact of CCR8+ regulatory T cells on cytotoxic T cell function in human lung cancer
Source: Sci Rep. 2022 Mar 30;12:5377. doi: 10.1038/s41598-022-09458-5 (PMC8967908; doi:10.1038/s41598-022-09458-5)
Supplement: Supplementary file 3 — Supplementary Table 4. [file 41598_2022_9458_MOESM3_ESM.xlsx]

## Sheet: Table information
Supplementary Table S4. RNA-seq count data of CCR8+ Tregs and CCR8- Tregs
CCR8+ or CCR8‐ Tregs (CD45+CD3+CD4+CD45RA-CD25high) were sorted from three lung tumors and RNA was extracted and purified. Library preparation and sequencing was performed in triplicate. Sequencing data were mapped and the count data are shown.

## Sheet: Count data
Gene ID	CCR8-Treg Patient1	CCR8-Treg Patient2	CCR8-Treg Patient3	CCR8+Treg Patient1	CCR8+Treg Patient2	CCR8+Treg Patient3
DDX11L1	0	0	0	0	0	0
WASH7P	1	1	0	0	0	1
MIR6859-3	0	0	0	0	0	0
MIR6859-2	0	0	0	0	0	0
MIR6859-1	0	0	0	0	0	0
MIR6859-4	0	0	0	0	0	0
MIR1302-2	0	0	0	0	0	0
MIR1302-11	0	0	0	0	0	0
MIR1302-9	0	0	0	0	0	0
MIR1302-10	0	0	0	0	0	0
FAM138A	0	0	0	0	0	0
FAM138C	0	0	0	0	0	0
FAM138F	0	0	0	0	0	0
OR4F5	0	1	0	0	0	0
LOC729737	25	19	25	27	25	96
FAM138D	0	0	0	0	0	0
OR4F29	0	0	0	0	0	0
OR4F3	0	0	0	0	0	0
OR4F16	0	0	0	0	0	0
LOC100132287	0	0	0	0	0	0
LOC100132062	0	0	0	0	0	0
LOC101928626	54	15	36	20	20	2
MIR6723	350	2452	487	1129	1586	1089
LOC100133331	6	9	10	18	16	12
LOC100288069	6	12	8	7	13	4
FAM87B	4	3	2	0	5	0
LINC00115	11	19	16	34	10	0
LINC01128	97	179	73	202	113	43
FAM41C	1	0	6	1	6	0
LOC100130417	1	1	2	0	0	0
SAMD11	1	7	13	9	12	4
NOC2L	145	667	266	1245	978	218
KLHL17	43	192	71	287	200	153
PLEKHN1	26	283	44	131	199	23
PERM1	8	35	13	26	43	0
HES4	24	595	86	60	622	78
ISG15	152	725	266	1223	646	547
AGRN	33	948	31	125	668	19
RNF223	0	102	1	10	97	0
C1orf159	23	255	80	248	257	22
LINC01342	2	7	1	0	4	0
MIR200B	0	0	0	0	0	0
MIR200A	0	1	0	1	0	0
MIR429	0	1	0	0	1	0
TTLL10	2	191	5	3	125	0
TNFRSF18	325	707	722	10193	4631	4395
TNFRSF4	496	752	968	15443	6736	5089
SDF4	401	2275	743	4434	2688	1388
B3GALT6	47	357	40	419	425	1
FAM132A	0	43	3	12	46	0
UBE2J2	73	418	105	715	504	505
SCNN1D	10	34	10	34	26	0
ACAP3	76	410	104	467	343	79
MIR6726	0	0	0	0	0	0
PUSL1	17	94	30	223	91	0
CPSF3L	171	729	232	1131	802	523
MIR6727	0	0	0	0	1	0
CPTP	53	395	33	292	352	232
TAS1R3	6	9	1	6	5	0
DVL1	45	592	51	448	492	402
MIR6808	0	0	0	0	0	0
MXRA8	5	26	2	9	26	0
AURKAIP1	125	526	195	742	615	452
CCNL2	1015	3940	1665	4980	2922	1197
LOC148413	21	228	42	245	130	110
MRPL20	68	387	92	582	436	146
ANKRD65	9	413	2	296	241	0
TMEM88B	0	0	0	0	1	0
LOC102724312	0	37	1	5	12	0
VWA1	33	1814	25	549	870	1
ATAD3C	28	98	30	32	81	18
ATAD3B	62	408	109	398	418	132
ATAD3A	39	285	58	408	333	6
TMEM240	0	3	0	0	1	2
SSU72	211	1439	323	1461	1168	290
C1orf233	5	52	0	108	65	0
MIB2	70	613	162	415	472	66
MMP23B	0	4	0	0	1	1
MMP23A	0	0	0	0	2	0
CDK11B	68	189	84	320	170	135
SLC35E2B	304	1010	377	1141	795	51
CDK11A	75	197	122	280	146	115
SLC35E2	136	213	177	345	198	22
NADK	92	1212	110	729	1181	230
GNB1	888	3523	1213	5517	3880	737
CALML6	1	0	6	5	3	3
TMEM52	4	8	0	16	14	0
CFAP74	27	597	29	13	437	1
GABRD	2	0	13	2	2	0
PRKCZ	48	317	31	395	287	450
FAAP20	56	373	94	591	329	152
SKI	41	61	69	64	56	62
MORN1	40	357	18	46	172	44
LOC100129534	4	32	0	2	21	0
RER1	231	2145	265	1783	1646	685
PEX10	11	217	12	143	165	112
PLCH2	2	8	0	0	0	0
PANK4	0	0	0	0	0	0
HES5	0	0	0	0	0	0
LOC115110	1	1	0	4	1	0
TNFRSF14	0	0	0	0	0	0
LOC100996583	0	0	0	0	0	0
FAM213B	0	0	0	0	0	0
MMEL1	0	0	0	0	0	0
TTC34	0	0	0	0	0	0
ACTRT2	1	0	0	0	0	0
LINC00982	6	19	1	0	13	1
PRDM16	38	281	19	17	238	1
MIR4251	0	1	0	0	0	0
ARHGEF16	19	1439	10	195	936	19
MEGF6	218	825	277	672	591	208
MIR551A	1	0	0	0	1	0
TPRG1L	101	1022	132	590	798	327
WRAP73	89	405	116	663	436	89
TP73	40	521	61	36	474	18
TP73-AS1	104	548	116	567	476	252
CCDC27	22	1	15	19	5	0
SMIM1	0	26	4	18	11	0
LRRC47	139	838	227	1354	766	194
CEP104	208	846	134	746	751	38
DFFB	58	100	47	177	147	0
C1orf174	58	265	106	394	204	251
LINC01134	24	11	8	15	36	25
LINC01346	8	4	4	1	4	0
LOC284661	15	2	4	8	7	41
AJAP1	28	15	22	17	35	16
MIR4417	0	0	0	0	0	0
MIR4689	0	0	2	0	0	0
NPHP4	61	266	49	123	244	55
KCNAB2	378	965	555	2328	1742	910
CHD5	51	7	27	24	13	0
RPL22	147	545	275	679	302	142
LOC102724450	0	7	1	2	4	0
RNF207	53	475	125	724	424	296
ICMT	141	990	152	1442	978	2
LINC00337	1	3	20	5	1	0
HES3	0	0	0	0	1	0
GPR153	6	202	18	41	96	1
ACOT7	52	187	63	324	333	114
HES2	9	158	6	1	223	0
ESPN	4	38	3	12	26	1
MIR4252	0	1	3	0	0	0
TNFRSF25	520	440	696	3909	804	1179
PLEKHG5	53	124	44	31	81	0
NOL9	193	393	209	681	371	278
TAS1R1	30	14	18	9	21	0
ZBTB48	112	419	73	372	317	45
KLHL21	273	1124	432	1791	1107	671
PHF13	40	205	54	400	170	198
THAP3	33	68	43	143	77	0
DNAJC11	85	319	113	488	298	3
LOC100505887	10	0	6	3	1	5
CAMTA1	102	416	149	476	366	14
VAMP3	155	1453	199	742	1124	19
PER3	141	847	175	217	814	10
UTS2	44	19	91	201	35	282
TNFRSF9	1123	1159	2164	25837	6359	4399
PARK7	290	1214	398	4169	1704	307
ERRFI1	298	2017	512	3222	1051	415
LOC102724539	5	2	5	0	4	0
SLC45A1	23	4	7	8	18	0
RERE	160	703	160	592	548	278
LOC102724552	9	5	16	12	9	0
ENO1	1578	4085	2402	22875	9736	3084
MIR6728	0	0	0	0	1	0
ENO1-AS1	9	5	13	13	11	0
CA6	15	5	9	1	1	0
SLC2A7	15	1	23	5	7	0
SLC2A5	12	101	27	1	171	1
GPR157	11	44	14	25	35	0
MIR34A	6	2	5	1	1	0
H6PD	295	1327	289	1035	1080	183
SPSB1	127	440	141	720	341	1
LOC100506022	53	21	32	7	24	0
SLC25A33	76	193	95	512	219	190
TMEM201	97	133	85	230	154	0
PIK3CD	861	1382	898	2880	1836	223
PIK3CD-AS1	40	44	48	128	29	42
PIK3CD-AS2	21	6	14	34	13	0
CLSTN1	418	2438	520	1694	1870	394
CTNNBIP1	50	421	38	254	276	8
LZIC	62	193	56	300	216	135
NMNAT1	39	125	22	47	128	17
MIR5697	3	0	0	0	0	0
RBP7	12	3	4	0	25	0
UBE4B	249	489	220	780	476	326
KIF1B	426	908	430	1104	963	221
MIR1273D	2	0	2	0	3	0
RNU6-1	0	0	0	0	0	0
RNU6-2	0	0	0	0	0	0
RNU6-7	0	0	0	0	0	0
RNU6-9	0	0	0	0	0	0
RNU6-8	0	0	0	0	0	0
PGD	80	1033	152	728	1270	213
APITD1-CORT	0	0	0	0	0	0
APITD1	6	26	3	42	13	16
CORT	4	3	5	0	3	26
DFFA	90	281	95	431	356	204
PEX14	42	124	27	157	163	78
CASZ1	47	821	43	236	447	142
C1orf127	51	17	31	19	53	4
TARDBP	425	1444	701	2720	1575	698
MASP2	16	11	12	31	9	12
SRM	96	348	133	1244	764	87
EXOSC10	277	1050	361	1447	937	102
MTOR	329	773	426	1385	706	28
MTOR-AS1	7	4	1	14	8	0
ANGPTL7	35	5	42	35	10	0
UBIAD1	114	242	82	635	254	102
PTCHD2	15	1	8	1	6	82
LOC101929181	5	1	9	5	0	1
FBXO2	13	166	18	91	167	99
FBXO44	90	257	112	308	263	0
FBXO6	24	280	18	260	272	18
MAD2L2	47	145	93	420	168	98
DRAXIN	22	1	9	12	11	0
AGTRAP	73	564	83	602	503	230
C1orf167	39	5	16	6	10	17
LOC102724659	22	5	19	1	3	0
MTHFR	141	386	125	557	380	2
CLCN6	85	298	105	176	269	2
NPPA-AS1	4	13	7	15	21	0
NPPA	4	6	5	11	5	0
NPPB	4	0	2	1	0	0
RNU5E-1	0	4	2	4	3	0
KIAA2013	124	772	203	1182	850	69
PLOD1	68	422	55	376	389	216
MFN2	282	1059	288	2000	996	72
MIIP	157	456	219	1562	590	479
MIR6729	0	0	0	1	0	0
TNFRSF8	162	85	164	2204	869	809
MIR7846	0	0	0	1	1	0
TNFRSF1B	3132	6194	4499	41235	22326	12065
MIR4632	1	1	0	1	3	0
VPS13D	978	1737	812	2260	1761	193
SNORA59A	0	0	0	0	0	0
SNORA59B	0	0	0	0	0	0
DHRS3	43	1062	56	126	726	1
MIR6730	0	0	0	0	0	0
AADACL4	35	7	25	4	4	3
AADACL3	45	5	12	35	15	0
C1orf158	18	180	17	21	112	62
PRAMEF12	23	1	13	6	9	0
PRAMEF1	4	0	1	0	0	0
PRAMEF11	5	2	2	3	2	0
HNRNPCL1	7	30	7	44	19	2
PRAMEF2	6	0	2	2	5	0
PRAMEF4	2	1	1	0	0	0
PRAMEF10	0	3	0	0	1	0
PRAMEF7	0	0	0	0	0	0
PRAMEF6	0	0	1	0	3	0
LOC101929983	0	0	0	0	0	0
HNRNPCL3	0	0	0	0	0	0
HNRNPCL4	0	0	0	0	0	0
PRAMEF25	0	0	0	0	0	0
PRAMEF26	0	0	0	0	0	0
LOC649324	0	0	0	0	0	0
LOC645354	0	0	0	0	0	0
HNRNPCL2	0	0	0	0	0	0
PRAMEF9	0	0	0	0	0	0
LOC400736	1	0	0	0	0	0
LOC391003	3	1	0	0	0	0
PRAMEF22	0	0	0	0	0	0
PRAMEF5	0	0	0	0	0	0
PRAMEF8	0	0	0	0	0	0
LOC645382	0	0	0	0	0	0
PRAMEF15	4	1	2	0	1	0
PRAMEF14	4	0	4	5	2	22
PRAMEF19	35	7	29	13	4	0
PRAMEF16	0	0	0	0	0	0
PRAMEF17	0	0	0	0	0	0
PRAMEF20	8	1	3	2	5	0
LRRC38	24	4	28	5	3	0
PDPN	58	25	56	12	21	0
PRDM2	953	1156	1242	5022	1889	1188
KAZN	88	176	66	33	117	30
TMEM51-AS1	47	101	14	3	54	130
TMEM51	46	669	43	61	434	1
C1orf195	8	14	6	7	8	0
FHAD1	92	732	64	60	420	10
EFHD2	691	3794	1024	9485	5042	2171
CTRC	12	2	9	10	1	0
CELA2A	18	3	14	7	9	14
CELA2B	18	9	5	15	10	0
CASP9	65	189	142	390	247	303
DNAJC16	218	655	131	311	548	222
AGMAT	56	71	52	318	155	190
DDI2	74	156	88	337	196	62
RSC1A1	17	72	28	208	100	0
PLEKHM2	173	868	377	972	1193	690
SLC25A34	19	23	22	43	23	28
TMEM82	10	8	11	5	4	0
FBLIM1	123	514	68	115	342	14
UQCRHL	10	13	9	22	12	0
FLJ37453	28	113	42	60	80	40
SPEN	517	1379	406	2280	1467	396
MIR5096	3	2	4	6	1	8
ZBTB17	133	345	233	649	418	459
C1orf64	10	6	12	18	6	0
HSPB7	6	5	7	0	1	0
CLCNKA	2	23	2	0	6	0
CLCNKB	2	4	1	12	1	0
FAM131C	2	1	4	43	6	6
EPHA2	81	1630	12	1132	1681	1
ARHGEF19	23	160	30	184	162	0
RSG1	10	43	13	23	21	0
FBXO42	261	682	340	1104	668	181
SZRD1	338	794	397	1534	922	5
SPATA21	33	8	41	9	12	25
NECAP2	382	1049	423	2298	1256	549
CROCCP3	64	128	52	74	105	0
RNU1-1	0	0	0	0	0	0
RNU1-2	0	0	0	0	0	0
RNU1-3	0	0	0	0	0	0
RNU1-28P	0	0	0	0	0	0
RNVU1-18	0	0	0	0	0	0
RNU1-27P	0	0	0	0	0	0
RNU1-4	0	0	0	0	0	0
FAM231B	2	1	0	3	0	3
MIR3675	0	1	0	0	1	0
NBPF1	65	174	57	142	180	11
CROCCP2	51	285	73	405	192	92
MST1P2	3	58	4	22	45	45
FAM231A	0	0	0	0	0	0
FAM231C	0	0	0	0	1	14
ESPNP	4	10	4	1	4	2
MST1L	54	34	64	38	30	3
CROCC	164	1204	198	465	889	222
MFAP2	1	1	5	1	10	0
ATP13A2	142	994	215	1436	1213	942
SDHB	112	594	212	1130	634	249
PADI2	71	452	65	33	714	0
PADI1	66	57	38	6	31	20
PADI3	76	23	45	13	25	0
MIR3972	0	0	1	3	0	0
PADI4	27	14	15	7	17	20
PADI6	21	7	8	0	11	6
RCC2	188	904	285	1707	1089	80
ARHGEF10L	52	865	52	119	732	61
ACTL8	29	1	9	4	7	17
LOC101927876	26	6	5	9	3	0
IGSF21	9	1	3	0	4	0
KLHDC7A	85	275	59	35	274	0
PAX7	29	2	21	3	15	0
TAS1R2	18	6	9	0	6	0
ALDH4A1	36	211	42	57	280	136
MIR4695	0	0	0	0	0	0
MIR1290	1	1	1	0	1	0
IFFO2	115	296	151	1042	392	384
UBR4	965	2009	850	3334	2177	1013
EMC1	256	756	246	1129	794	16
MRTO4	70	200	104	580	360	120
AKR7L	22	69	24	12	65	0
AKR7A3	8	130	6	8	132	0
LOC100506730	9	20	4	14	21	0
AKR7A2	67	660	110	900	596	41
PQLC2	13	128	21	100	135	144
CAPZB	522	1761	702	3799	1895	726
MINOS1-NBL1	0	0	0	0	0	0
MINOS1	178	556	203	855	612	57
RPS14P3	16	35	15	46	29	17
NBL1	4	64	6	8	26	0
HTR6	38	7	20	23	39	1
TMCO4	82	449	105	524	354	1
RNF186	13	19	7	5	11	1
OTUD3	150	236	165	432	145	408
PLA2G2E	7	0	2	0	3	0
PLA2G2A	1	9	2	0	6	0
PLA2G5	18	3	5	1	4	0
PLA2G2D	24	75	5	1	68	0
PLA2G2F	43	52	11	15	17	1
PLA2G2C	3	2	5	0	1	0
UBXN10-AS1	1	19	4	8	13	0
UBXN10	137	2207	59	45	1382	0
VWA5B1	38	15	25	15	12	0
LINC01141	10	2	10	0	7	1
CAMK2N1	5	1838	14	35	990	0
MUL1	98	493	122	704	424	13
FAM43B	0	0	4	0	0	1
CDA	5	22	10	5	14	0
PINK1	25	317	54	216	274	4
MIR6084	0	0	0	0	0	0
PINK1-AS	34	38	29	84	49	9
DDOST	342	2535	724	3320	2639	1543
KIF17	10	63	11	5	46	31
SH2D5	3	4	3	2	2	0
HP1BP3	758	2375	1252	4393	2312	643
EIF4G3	361	1042	335	2690	1538	331
MIR1256	0	0	0	0	0	0
ECE1	486	1638	439	2978	1875	234
LOC100506801	58	49	42	179	79	0
NBPF3	43	114	56	141	118	82
ALPL	43	76	11	94	55	14
RAP1GAP	52	698	11	217	341	3
USP48	461	958	677	2664	965	669
LDLRAD2	9	3	7	8	4	0
HSPG2	124	1035	86	152	600	3
CELA3B	19	4	11	3	1	6
CELA3A	21	3	13	13	5	1
LOC101928043	21	3	5	7	5	0
LINC00339	43	26	14	65	26	0
CDC42	278	883	457	1775	1215	257
WNT4	11	33	6	6	33	0
MIR4418	0	0	0	0	0	0
ZBTB40	526	785	608	1312	824	240
EPHA8	7	1	5	5	7	0
MIR6127	1	0	0	0	0	0
C1QA	83	1800	27	29	3025	80
C1QC	45	1067	31	16	1632	9
C1QB	107	2701	61	35	4656	48
EPHB2	38	64	21	15	61	23
MIR4684	0	0	0	0	0	0
MIR4253	0	0	0	0	0	0
LACTBL1	8	1	20	23	5	0
C1orf234	5	5	11	2	1	19
KDM1A	205	1024	370	1420	878	257
MIR3115	2	4	4	4	2	10
MIR4419A	1	0	3	0	0	0
LUZP1	336	537	553	1496	649	915
HTR1D	33	73	16	8	86	0
LINC01355	32	27	11	50	14	7
HNRNPR	589	2026	833	5392	2519	406
ZNF436	98	230	75	211	145	22
ZNF436-AS1	58	23	52	31	35	0
TCEA3	29	791	21	170	417	0
ASAP3	42	455	48	44	175	4
E2F2	31	36	36	83	68	19
LOC101928163	2	1	3	0	3	0
ID3	150	841	261	1413	853	274
MDS2	11	12	13	7	3	0
RPL11	264	694	399	1703	807	338
TCEB3	233	880	325	1220	787	195
TCEB3-AS1	2	5	8	11	7	2
PITHD1	114	405	152	765	317	0
LYPLA2	107	803	207	1426	903	383
GALE	41	852	33	441	593	5
HMGCL	83	368	65	417	369	0
FUCA1	83	2783	69	499	3142	103
CNR2	20	4	22	9	14	0
MIR378F	0	0	0	0	0	0
PNRC2	710	2112	847	4057	2115	430
SRSF10	460	1771	787	3170	1583	513
MYOM3	79	69	38	28	160	102
IL22RA1	16	619	10	9	203	0
IFNLR1	65	241	77	171	188	5
LOC284632	8	2	5	7	5	0
GRHL3	47	49	30	12	47	0
STPG1	60	336	48	103	232	1
NIPAL3	358	782	294	1307	678	306
RCAN3AS	4	9	9	5	11	0
RCAN3	530	832	603	2286	922	240
LOC100506985	91	139	89	310	135	31
NCMAP	42	227	19	76	70	5
SRRM1	513	1366	892	3435	1397	379
CLIC4	99	902	125	562	805	4
RUNX3	1175	1365	2674	6733	2185	2672
MIR6731	0	3	2	0	0	6
MIR4425	1	0	0	0	0	0
SYF2	151	459	238	1066	485	425
RSRP1	821	2341	789	3330	2470	752
RHD	33	27	31	44	28	1
TMEM50A	425	1950	617	3252	2114	886
RHCE	11	7	10	9	2	0
TMEM57	85	221	79	306	186	15
LDLRAP1	292	607	351	812	445	19
MAN1C1	79	207	45	147	137	2
SEPN1	97	635	103	355	557	39
MTFR1L	112	434	131	473	331	110
LOC646471	61	169	55	197	171	126
AUNIP	47	8	46	46	9	3
PAQR7	23	35	22	7	14	1
STMN1	102	457	249	970	341	137
MIR3917	0	0	0	0	0	0
PAFAH2	141	511	102	393	507	1
EXTL1	51	6	26	21	8	0
SLC30A2	16	3	15	1	17	0
TRIM63	42	3	26	15	13	17
PDIK1L	106	375	85	280	267	37
FAM110D	0	3	17	1	1	0
ZNF593	20	100	37	234	146	1
CNKSR1	42	414	48	173	262	160
CATSPER4	29	4	17	3	8	8
LOC101928303	18	5	12	3	11	0
CEP85	120	256	97	359	274	4
SH3BGRL3	1256	4215	2139	8550	5214	1863
UBXN11	109	1272	154	321	1083	153
CD52	571	1178	800	2992	1900	953
AIM1L	30	341	34	3	235	0
ZNF683	22	16	18	2	24	1
LIN28A	45	12	37	33	18	45
DHDDS	62	435	72	551	394	29
LOC101928324	15	6	4	16	12	0
HMGN2	303	1021	423	1749	1102	323
RPS6KA1	360	1425	441	2420	1709	120
MIR1976	0	0	0	0	0	0
ARID1A	295	683	438	1361	756	133
PIGV	29	179	20	227	181	1
ZDHHC18	246	601	317	2181	831	265
SFN	36	319	16	470	222	14
GPN2	43	116	53	294	181	155
GPATCH3	67	125	88	335	160	56
NR0B2	1	89	0	1	72	0
NUDC	273	1556	563	2113	1313	682
KDF1	25	205	20	57	92	0
TRNP1	4	1179	4	26	589	0
FAM46B	4	228	3	2	114	0
SLC9A1	194	1410	271	1370	1179	442
WDTC1	80	334	96	563	496	92
TMEM222	77	363	127	524	328	78
ACTG1P20	55	66	74	135	75	5
RNU6-48P	0	0	0	0	0	0
SYTL1	295	1182	293	1265	747	160
MAP3K6	46	466	81	378	440	35
FCN3	9	5	7	10	7	0
CD164L2	10	154	8	14	127	0
GPR3	10	17	13	37	4	24
WASF2	397	1034	393	1815	1396	197
AHDC1	30	100	28	137	123	79
FGR	25	495	32	12	859	14
IFI6	133	2952	208	1219	2396	1436
FAM76A	90	255	114	252	156	0
STX12	105	805	130	604	680	125
PPP1R8	88	330	136	604	308	69
SCARNA1	3	0	4	2	2	0
THEMIS2	144	621	186	419	1026	60
RPA2	191	530	190	1087	625	104
SMPDL3B	46	143	33	196	124	69
XKR8	40	84	57	72	100	50
EYA3	105	294	103	163	264	26
PTAFR	69	585	38	16	987	4
DNAJC8	243	670	430	2120	862	199
ATPIF1	225	1135	340	1424	1112	421
SESN2	188	432	281	837	414	195
MED18	19	134	14	208	143	2
PHACTR4	214	852	207	834	800	240
SNHG3	70	144	153	278	128	441
RCC1	43	279	45	358	235	144
SNORA73A	4	5	8	8	3	0
SNORA73B	2	10	6	11	4	0
TRNAU1AP	68	194	94	334	165	170
SNHG12	36	95	53	243	132	57
SNORD99	2	9	9	14	15	17
SNORA61	2	15	15	49	12	0
SNORA44	5	9	8	21	18	0
SNORA16A	0	9	3	3	8	0
RAB42	2	148	12	8	250	0
TAF12	70	197	74	561	275	90
RNU11	6	1	2	7	1	0
GMEB1	91	239	87	473	226	139
YTHDF2	426	1291	607	2891	1606	509
OPRD1	6	2	31	12	12	1
EPB41	1029	1216	1158	1914	887	317
TMEM200B	1	11	4	0	8	0
SRSF4	295	919	378	2820	1236	390
MECR	59	167	76	257	215	40
PTPRU	65	1319	27	417	789	0
LOC101928460	7	1	2	4	5	0
LOC101929406	9	0	5	0	2	0
MATN1	33	7	13	9	17	0
MATN1-AS1	15	28	11	36	28	0
LAPTM5	1986	5228	2897	10812	8752	2861
MIR4420	1	0	0	2	2	0
SDC3	44	971	25	154	1402	1
PUM1	653	2249	847	4048	2336	933
SNORD103A	0	0	0	0	0	0
SNORD103B	0	0	0	0	0	0
SNORD85	0	1	4	2	0	0
NKAIN1	15	3	20	18	17	0
SNRNP40	121	366	167	1014	423	142
ZCCHC17	84	219	108	480	247	267
FABP3	45	80	13	16	132	68
SERINC2	29	2206	20	195	1305	44
LINC01225	22	15	19	0	6	2
LINC01226	43	11	27	7	17	1
TINAGL1	0	1786	16	13	997	1
HCRTR1	16	5	16	6	4	0
PEF1	125	483	206	1126	544	0
COL16A1	50	232	32	58	144	0
ADGRB2	10	70	13	65	56	23
MIR4254	0	0	0	1	0	0
SPOCD1	33	15	19	8	24	0
PTP4A2	895	3569	1481	5923	3684	268
KHDRBS1	501	1673	731	3016	1625	573
TMEM39B	23	31	21	61	29	0
MIR5585	0	1	2	0	2	0
KPNA6	475	1307	583	2817	1529	99
TXLNA	356	1382	530	2241	1581	213
CCDC28B	27	51	20	44	52	0
IQCC	49	105	48	28	90	0
DCDC2B	43	379	41	52	299	44
TMEM234	39	153	45	178	134	14
EIF3I	221	823	291	1935	985	136
MTMR9LP	16	132	34	67	104	2
FAM167B	7	11	5	2	9	0
LCK	1260	1607	1744	8846	2728	1634
HDAC1	258	1321	478	1976	1229	146
MARCKSL1	132	4387	206	643	2242	160
FAM229A	4	17	7	17	9	1
TSSK3	9	12	3	25	10	0
BSDC1	332	1184	532	1793	1028	382
ZBTB8B	36	12	31	15	8	0
ZBTB8A	121	99	85	72	70	2
ZBTB8OS	83	156	81	352	257	160
RBBP4	416	1306	458	2497	1122	328
SYNC	4	9	2	3	33	0
KIAA1522	20	277	20	98	203	19
YARS	312	810	399	2253	965	306
S100PBP	148	353	136	798	399	34
FNDC5	5	7	0	36	8	0
HPCA	0	4	0	0	4	0
TMEM54	14	936	9	110	435	0
RNF19B	270	763	257	1420	706	212
AK2	362	1518	427	3052	1559	810
AZIN2	38	103	31	57	87	0
TRIM62	56	126	111	299	163	15
ZNF362	81	393	136	639	446	1
A3GALT2	1	2	4	1	1	3
PHC2	208	1391	243	1209	884	52
MIR3605	0	0	1	2	2	0
LOC101929464	1	2	0	3	1	0
ZSCAN20	41	38	20	14	28	0
CSMD2	155	46	102	51	75	88
HMGB4	4	0	0	0	3	0
CSMD2-AS1	14	7	7	0	7	62
C1orf94	9	4	10	5	2	0
MIR552	0	0	0	0	0	0
GJB5	0	26	0	0	22	0
GJB4	4	186	4	0	94	0
GJB3	30	289	38	25	209	0
GJA4	1	16	2	0	20	0
SMIM12	106	309	147	595	356	173
DLGAP3	10	9	8	41	18	47
LOC653160	12	32	54	67	33	0
ZMYM6NB	139	598	147	904	580	728
ZMYM6	218	526	203	767	564	1
ZMYM1	108	139	82	160	152	39
SFPQ	1826	4781	2119	8245	4724	1484
ZMYM4	272	724	232	800	737	3
KIAA0319L	316	2023	498	1567	1448	96
NCDN	122	390	198	688	318	27
TFAP2E	3	31	10	14	13	0
PSMB2	242	1024	477	2235	1300	328
C1orf216	24	116	72	425	163	2
CLSPN	171	59	174	256	105	56
AGO4	184	695	160	372	698	133
AGO1	250	617	287	749	603	57
AGO3	152	247	174	519	312	41
TEKT2	12	456	12	9	372	59
ADPRHL2	45	437	39	348	392	23
COL8A2	16	332	5	3	581	2
TRAPPC3	97	561	140	1085	555	262
MAP7D1	332	1339	384	2001	1454	187
THRAP3	470	1527	581	3484	1618	480
SH3D21	15	108	35	37	126	17
EVA1B	11	82	30	82	102	82
STK40	296	1283	351	1806	1437	256
LSM10	53	193	76	464	296	41
OSCP1	34	383	29	31	330	0
MRPS15	59	311	94	444	314	176
CSF3R	62	296	52	35	496	3
GRIK3	158	14	64	18	44	20
MIR4255	0	0	0	0	0	0
LINC01137	17	56	32	45	37	0
ZC3H12A	644	1915	749	4030	2036	734
MIR6732	1	10	2	6	3	0
MEAF6	293	994	373	2206	1080	535
MIR5581	1	3	3	15	0	0
SNIP1	86	160	144	343	151	150
DNALI1	31	1010	23	74	577	0
GNL2	167	639	198	1214	772	59
RSPO1	33	19	52	3	21	0
C1orf109	58	160	34	364	113	1
CDCA8	31	68	37	174	62	0
EPHA10	61	167	37	19	161	94
MANEAL	15	146	15	100	148	1
YRDC	92	311	183	651	357	0
C1orf122	26	325	76	288	303	166
MTF1	200	363	239	462	357	164
INPP5B	211	350	249	1259	523	55
SF3A3	262	717	443	1419	764	118
FHL3	16	117	48	415	286	170
UTP11L	70	305	76	437	282	191
POU3F1	22	99	60	286	169	1
MIR3659	0	0	0	0	0	0
LINC01343	7	2	4	1	0	0
RRAGC	63	175	66	280	207	29
MYCBP	1	3	1	3	5	7
GJA9-MYCBP	1	0	1	0	5	0
GJA9	0	0	0	0	0	0
RHBDL2	13	400	15	56	180	0
AKIRIN1	563	1461	770	3011	1528	476
NDUFS5	178	723	252	1723	847	368
MACF1	1897	4036	1633	6270	3198	829
KIAA0754	75	223	119	103	203	159
BMP8A	114	80	103	93	99	272
PPIEL	117	136	93	138	142	137
PABPC4	160	332	200	783	613	228
LOC101929516	3	3	6	4	3	8
SNORA55	3	4	3	8	5	0
HEYL	21	55	17	22	39	18
NT5C1A	3	6	2	2	22	1
HPCAL4	126	88	176	42	75	0
PPIE	176	467	214	574	526	37
BMP8B	12	12	13	5	18	0
OXCT2	0	0	0	7	0	0
TRIT1	57	211	54	165	228	1
MYCL	2	230	0	31	150	0
MFSD2A	41	225	20	646	296	57
CAP1	990	5352	1441	10082	6343	1333
PPT1	331	3715	647	3368	5086	316
RLF	391	871	703	2241	1120	253
TMCO2	7	2	4	5	3	0
ZMPSTE24	219	1777	221	1686	1564	149
COL9A2	75	1757	197	2299	1629	912
SMAP2	1558	2297	3173	14827	3981	2851
ZFP69B	17	19	24	26	27	6
ZFP69	24	101	21	82	65	1
EXO5	76	88	92	79	125	363
ZNF684	48	49	40	75	86	18
RIMS3	104	51	51	85	65	0
NFYC-AS1	23	31	39	70	42	1
NFYC	138	551	228	1132	607	325
MIR30E	1	0	1	0	3	0
MIR30C1	3	0	0	0	1	0
KCNQ4	29	56	21	134	14	0
CITED4	75	446	75	199	298	97
CTPS1	101	240	188	1069	362	123
SLFNL1-AS1	22	11	19	8	21	3
SLFNL1	20	8	13	10	4	26
SCMH1	108	338	100	418	289	50
FOXO6	2	30	3	8	24	0
EDN2	9	25	5	11	13	1
HIVEP3	160	321	311	1325	672	210
GUCA2B	7	33	3	8	8	0
GUCA2A	3	5	6	1	4	0
FOXJ3	343	1277	405	1444	1158	90
RIMKLA	85	95	46	114	47	1
ZMYND12	23	163	12	21	123	0
PPCS	180	993	240	1094	866	52
CCDC30	61	171	21	32	99	0
PPIH	37	138	67	175	161	32
YBX1	156	623	167	1218	927	215
CLDN19	50	12	44	32	29	0
P3H1	125	360	139	775	589	133
C1orf50	37	101	53	252	113	51
LOC100129924	16	1	11	7	5	0
SVBP	27	99	36	240	120	0
ERMAP	50	152	35	97	168	98
ZNF691	17	74	17	76	144	0
LOC339539	45	5	28	17	23	133
SLC2A1	131	1499	232	1199	1212	235
SLC2A1-AS1	16	5	11	6	9	0
FAM183A	12	422	9	4	342	0
EBNA1BP2	53	485	117	646	567	134
MIR6733	2	4	4	2	3	5
CFAP57	66	892	60	62	558	25
TMEM125	17	912	9	402	626	0
C1orf210	17	402	1	43	275	0
TIE1	29	8	18	3	24	69
MPL	10	7	10	13	15	1
CDC20	7	54	29	35	76	0
ELOVL1	114	1121	214	853	961	255
MIR6734	1	0	0	1	1	0
MED8	69	502	107	582	542	247
SZT2	214	773	220	980	668	360
MIR6735	0	0	0	0	1	0
HYI	0	0	0	0	0	0
PTPRF	122	3112	72	934	1829	251
KDM4A	180	772	271	682	734	56
KDM4A-AS1	17	13	26	7	16	1
ST3GAL3	48	119	57	108	122	64
LOC101929592	14	4	9	2	5	24
MIR6079	0	3	1	2	3	0
ARTN	1	11	8	18	11	0
IPO13	70	485	92	419	578	0
DPH2	60	319	99	659	380	205
ATP6V0B	160	1661	276	1366	1832	342
B4GALT2	21	410	19	140	298	0
CCDC24	21	365	13	53	206	24
SLC6A9	40	199	20	13	140	0
KLF17	17	12	17	9	5	8
DMAP1	79	322	108	519	338	211
ERI3	99	559	96	539	421	168
ERI3-IT1	2	3	1	7	3	0
RNF220	140	667	228	1085	733	62
MIR5584	0	0	0	0	0	0
TMEM53	26	193	27	57	187	0
C1orf228	19	223	23	7	165	2
RNU5F-1	0	4	1	10	7	4
RNU5D-1	0	1	0	2	3	1
KIF2C	85	46	87	57	81	14
RPS8	297	870	415	2062	1165	721
SNORD55	0	9	2	4	5	0
SNORD46	3	12	2	1	6	0
SNORD38A	2	5	3	16	7	6
SNORD38B	2	3	2	1	4	6
BEST4	10	55	20	16	46	21
PLK3	644	2500	997	4229	2986	485
TCTEX1D4	19	235	21	99	207	0
BTBD19	31	153	20	143	170	0
PTCH2	56	81	61	54	84	0
EIF2B3	81	229	83	541	294	124
HECTD3	189	999	167	1260	1094	350
UROD	52	393	108	687	443	248
ZSWIM5	50	125	25	51	76	36
LINC01144	4	16	12	2	13	0
HPDL	33	21	53	1	40	0
MUTYH	63	175	70	264	201	5
TOE1	98	169	101	227	130	12
TESK2	88	169	68	290	198	38
CCDC163P	14	25	23	33	21	0
MMACHC	12	30	9	31	13	1
PRDX1	324	2859	715	4103	3480	700
AKR1A1	105	990	133	1061	1132	139
NASP	383	742	536	1359	692	422
CCDC17	36	1403	25	24	1070	51
GPBP1L1	639	2251	713	4216	2313	661
RPS15AP10	14	11	20	19	16	49
TMEM69	36	221	33	322	249	23
IPP	93	305	114	478	325	190
MAST2	157	746	137	391	609	106
PIK3R3	86	341	61	413	527	1
LOC101929626	3	6	1	1	6	52
TSPAN1	12	8217	13	7	5055	275
POMGNT1	152	659	243	1098	634	235
LURAP1	5	11	1	0	4	0
RAD54L	29	45	18	116	59	5
LRRC41	171	849	235	1409	848	382
UQCRH	75	258	140	738	429	204
NSUN4	270	436	220	774	386	438
FAAH	40	475	21	256	325	129
FAAHP1	11	5	8	5	7	0
LINC01398	1	0	4	0	0	0
DMBX1	40	5	50	29	30	0
MKNK1-AS1	11	13	11	1	5	9
KNCN	18	3	13	16	4	1
MKNK1	130	357	200	894	605	244
MOB3C	73	318	80	799	381	228
ATPAF1	120	592	197	1249	657	1
TEX38	3	2	21	13	5	0
EFCAB14-AS1	6	5	14	15	4	0
EFCAB14	756	4310	1062	5173	3551	282
CYP4B1	27	2942	5	143	1500	0
CYP4Z2P	16	8	7	6	14	0
CYP4A11	8	4	0	5	6	0
CYP4X1	35	542	3	10	389	1
CYP4Z1	28	28	14	6	17	28
CYP4A22	4	1	0	1	0	0
LINC00853	2	2	2	0	3	0
PDZK1IP1	7	1146	2	47	609	59
TAL1	6	6	2	2	11	35
STIL	99	127	76	308	122	3
CMPK1	747	3957	919	4361	2962	717
LINC01389	15	2	14	7	5	5
FOXE3	2	0	4	0	3	0
FOXD2-AS1	5	32	22	44	30	1
FOXD2	10	33	6	62	20	0
TRABD2B	47	9	11	7	14	0
SKINTL	7	1	2	0	2	12
SLC5A9	21	21	3	8	5	0
SPATA6	78	777	27	118	384	0
AGBL4	25	111	10	1	74	6
BEND5	17	98	14	41	59	8
LOC101929721	3	0	0	0	0	0
AGBL4-IT1	5	2	6	4	2	0
ELAVL4	39	10	29	16	23	22
DMRTA2	5	2	15	17	4	0
FAF1	289	804	276	1679	810	218
CDKN2C	32	101	59	234	86	54
MIR4421	4	2	2	0	0	0
MIR6500	6	0	1	0	0	0
C1orf185	5	3	5	1	3	0
RNF11	288	1137	280	1637	788	370
TTC39A	60	654	35	459	375	0
TTC39A-AS1	1	16	2	10	9	0
EPS15	781	1398	980	3018	1540	1027
OSBPL9	240	1043	228	1469	867	164
NRD1	480	1576	805	3885	1769	585
MIR761	0	0	0	1	0	0
RAB3B	138	234	130	102	114	496
TXNDC12	232	1034	309	1443	965	770
KTI12	0	0	0	0	0	0
TXNDC12-AS1	15	13	10	60	8	0
BTF3L4	201	563	213	875	640	30
ZFYVE9	81	227	34	71	130	1
CC2D1B	206	507	173	788	561	441
ORC1	46	16	34	79	59	0
PRPF38A	234	523	292	1043	532	112
ZCCHC11	468	514	674	1616	614	110
GPX7	21	46	26	152	95	7
FAM159A	3	0	3	13	7	0
COA7	29	79	21	98	84	1
ZYG11B	373	723	322	935	703	49
ZYG11A	45	18	31	17	29	12
ECHDC2	100	389	121	372	333	151
SCP2	317	3081	336	2505	2418	752
MIR1273F	1	2	2	0	2	0
MIR5095	0	0	1	6	1	1
MIR1273G	0	0	0	0	0	0
PODN	16	2	25	3	14	0
SLC1A7	11	3	5	2	8	0
CPT2	61	385	85	399	383	165
C1orf123	57	228	78	245	224	81
MAGOH	34	156	67	299	150	30
LOC100507564	15	13	6	12	5	0
LRP8	158	227	178	844	561	347
LOC105378732	6	3	5	5	1	5
SLC25A3P1	2	0	2	6	2	0
DMRTB1	1	0	4	1	1	1
GLIS1	29	5	16	2	17	11
NDC1	87	245	117	287	248	174
YIPF1	69	365	72	438	293	305
DIO1	57	37	31	7	63	0
HSPB11	53	306	78	424	277	326
LRRC42	30	208	25	156	145	1
LDLRAD1	9	625	7	2	522	0
TMEM59	667	7049	854	4944	4641	1446
TCEANC2	102	241	80	350	217	24
MIR4781	5	0	1	0	0	0
CDCP2	9	5	7	0	2	0
CYB5RL	132	99	67	101	92	9
MRPL37	85	322	102	607	373	217
SSBP3	38	335	58	220	257	228
SSBP3-AS1	13	41	29	31	48	0
ACOT11	25	293	14	41	214	0
FAM151A	17	8	11	5	12	4
MROH7	4	5	0	0	7	0
MROH7-TTC4	1	2	5	0	1	0
TTC4	1	8	1	4	6	0
PARS2	15	70	5	101	35	164
TTC22	38	457	65	380	363	0
C1orf177	12	17	2	6	7	19
DHCR24	281	5273	116	2117	3571	89
TMEM61	4	40	7	9	44	29
BSND	6	0	2	2	4	0
PCSK9	17	45	6	83	51	0
USP24	657	1298	572	1740	1137	91
LOC100507634	10	31	12	14	23	0
MIR4422	1	0	2	0	0	0
PPAP2B	125	583	169	318	932	40
PRKAA2	179	151	169	191	215	67
C1orf168	41	278	20	23	205	27
C8A	26	17	12	7	28	0
C8B	25	38	5	1	12	11
DAB1	30	9	10	9	15	7
DAB1-AS1	3	1	0	0	0	0
OMA1	107	402	101	418	324	37
TACSTD2	334	16302	412	2356	8839	232
MYSM1	317	596	228	969	573	151
JUN	8292	37800	4169	33771	38376	3188
LINC01135	7	5	5	5	7	0
LINC01358	14	4	4	14	4	47
HSD52	3	1	3	12	2	0
FGGY	56	195	52	101	149	60
MIR4711	5	3	5	2	0	0
LOC101926944	10	10	1	1	1	0
HOOK1	176	442	88	454	294	21
CYP2J2	25	350	12	70	160	17
C1orf87	25	403	13	6	243	0
LOC101926964	25	6	8	5	1	0
NFIA-AS2	11	1	3	0	3	0
NFIA	130	964	129	232	539	112
NFIA-AS1	1	3	2	0	2	0
MGC34796	27	5	20	23	4	0
TM2D1	111	400	132	631	375	241
INADL	576	2047	471	1509	1256	421
MIR3116-1	0	0	0	0	0	0
MIR3116-2	0	0	0	0	0	0
L1TD1	56	18	22	21	51	73
KANK4	116	19	103	20	18	162
USP1	218	532	326	1267	572	87
DOCK7	261	830	147	261	694	13
ANGPTL3	35	7	10	25	25	47
ATG4C	59	223	53	278	249	54
LINC00466	24	1	13	4	3	0
FOXD3-AS1	14	1	21	11	12	0
FOXD3	0	2	10	21	0	0
MIR6068	0	0	0	0	0	0
ALG6	147	311	142	543	318	302
ITGB3BP	42	102	42	147	115	54
EFCAB7	55	212	48	115	167	0
DLEU2L	32	19	32	30	32	0
PGM1	99	656	146	658	572	53
ROR1	100	242	33	66	120	14
ROR1-AS1	49	25	26	24	12	5
UBE2U	15	5	12	1	3	0
CACHD1	62	565	48	83	285	0
MIR4794	3	0	0	0	0	0
RAVER2	54	306	69	87	191	0
JAK1	2195	4501	3216	17732	5869	2904
LINC01359	12	6	7	1	11	7
MIR3671	0	3	1	13	4	0
MIR101-1	0	1	1	2	0	0
AK4	93	252	50	77	77	0
DNAJC6	69	142	49	58	114	54
LEPROT	229	1946	308	1633	1855	535
LEPR	98	136	81	331	264	26
PDE4B	1652	1370	2180	4419	1349	1961
LOC101927139	3	4	0	0	0	0
SGIP1	171	32	107	9	38	1
MIR3117	0	0	0	0	1	0
TCTEX1D1	15	269	9	8	191	0
INSL5	6	1	0	18	3	0
WDR78	58	907	25	15	527	0
MIER1	602	939	683	3019	981	653
SLC35D1	312	517	365	1575	679	0
C1orf141	44	74	47	8	74	1
IL23R	110	45	91	624	76	215
IL12RB2	255	576	793	2740	1134	2496
SERBP1	598	1476	701	3732	2029	265
GADD45A	491	2059	913	11305	6672	3291
GNG12	102	1950	41	797	1062	13
GNG12-AS1	20	19	13	19	10	0
DIRAS3	12	18	17	347	150	0
WLS	40	818	21	282	504	158
MIR1262	2	0	3	2	3	0
RPE65	62	24	25	5	15	1
DEPDC1	148	73	79	37	37	2
DEPDC1-AS1	15	4	10	0	2	9
LRRC7	68	13	48	4	20	0
PIN1P1	8	0	6	7	2	0
LRRC40	144	196	128	405	272	0
SRSF11	516	1482	800	2942	1325	574
ANKRD13C	370	688	331	1274	758	231
HHLA3	17	54	19	93	45	102
CTH	55	64	64	110	55	2
LOC101927244	60	11	32	14	20	3
PTGER3	139	45	70	10	38	0
ZRANB2-AS1	9	5	9	25	15	13
ZRANB2	310	1091	456	1863	961	499
MIR186	2	3	5	12	2	7
ZRANB2-AS2	7	9	9	9	5	0
NEGR1	108	55	43	42	50	1
NEGR1-IT1	9	4	7	5	7	0
LINC01360	16	9	13	9	6	19
LRRIQ3	33	49	15	15	37	0
FPGT-TNNI3K	0	1	2	0	0	0
FPGT	89	425	81	285	353	70
TNNI3K	0	0	0	0	0	0
ERICH3	58	1234	19	7	761	2
ERICH3-AS1	17	2	3	1	5	0
CRYZ	130	1121	82	1180	908	97
TYW3	66	116	56	315	167	54
LHX8	12	3	6	0	7	7
SLC44A5	72	42	16	13	71	3
ACADM	112	791	146	1062	769	0
DLSTP1	12	16	8	19	16	2
RABGGTB	111	273	129	534	268	151
SNORD45C	5	5	5	7	5	0
SNORD45A	4	6	4	11	6	0
SNORD45B	1	11	2	9	16	0
MSH4	66	16	32	19	21	14
ASB17	18	4	13	3	7	0
LOC101927342	6	3	4	4	4	6
ST6GALNAC3	40	28	24	36	43	0
ST6GALNAC5	8	4	6	1	4	0
MIR7156	2	0	1	0	1	0
PIGK	241	766	263	1213	751	172
AK5	42	16	39	9	21	2
ZZZ3	290	932	255	1301	1115	202
USP33	491	1788	457	2142	1553	2
FAM73A	152	550	193	562	395	45
NEXN-AS1	18	7	7	16	3	16
NEXN	72	28	55	21	15	118
FUBP1	425	957	398	2183	1180	372
DNAJB4	594	924	438	4584	850	67
GIPC2	72	416	54	43	225	0
MGC27382	17	3	3	4	2	0
PTGFR	55	253	15	17	186	3
IFI44L	168	600	104	178	419	85
IFI44	72	565	95	475	487	23
ADGRL4	82	26	59	29	16	39
LOC101927412	12	3	10	2	9	0
LOC101927434	8	2	7	0	2	0
ADGRL2	95	132	79	35	123	0
LINC01361	21	2	9	0	1	0
LOC101927587	78	8	39	4	6	20
LOC101927560	44	13	37	20	21	12
TTLL7	40	135	32	32	129	140
PRKACB	439	1605	494	1843	1406	523
SAMD13	22	46	6	0	36	0
UOX	25	10	18	7	11	0
DNASE2B	3	40	3	0	48	0
RPF1	130	427	201	793	413	38
GNG5	132	1342	165	1633	1464	578
SPATA1	56	56	50	76	42	23
CTBS	306	967	396	1426	987	203
LINC01461	1	1	3	2	2	0
LINC01555	9	3	6	0	12	0
SSX2IP	105	276	57	161	180	1
LPAR3	20	161	20	26	136	0
MCOLN2	59	60	62	96	99	87
MCOLN3	31	62	14	2	76	0
WDR63	83	457	52	50	306	0
MIR4423	0	2	1	0	0	0
SYDE2	69	231	55	96	140	1
C1orf52	103	289	106	435	246	68
BCL10	177	1056	194	1351	849	232
LOC646626	11	11	12	22	15	0
DDAH1	134	1554	71	484	906	29
CYR61	142	4712	220	794	3342	869
ZNHIT6	222	455	217	522	509	328
COL24A1	144	53	104	17	43	50
ODF2L	241	1103	324	824	880	489
MIR7856	4	2	4	1	2	0
CLCA2	57	406	26	36	260	2
CLCA1	40	62	20	15	33	0
CLCA4	13	19	13	3	9	0
CLCA3P	88	23	62	5	39	0
SH3GLB1	423	2022	400	1657	1655	130
2018-09-15	346	2710	567	2854	2628	367
HS2ST1	124	503	117	315	352	9
LINC01140	7	5	7	0	2	1
LOC101927844	14	3	6	9	2	0
LMO4	38	1195	29	70	763	74
LINC01364	6	4	5	2	5	0
PKN2-AS1	24	14	7	3	9	2
PKN2	281	1627	268	945	1146	222
GTF2B	308	727	332	1450	766	67
CCBL2	70	396	101	609	432	320
RBMXL1	138	478	152	643	432	183
GBP3	119	1103	182	601	747	332
GBP1	226	869	370	1217	920	145
GBP2	636	2365	1092	7337	3275	1888
GBP7	64	11	38	4	9	56
GBP4	558	1330	763	5065	2058	769
GBP5	1604	2401	1907	9402	3927	1345
LOC729930	8	0	0	0	2	0
GBP6	67	151	46	25	85	1
GBP1P1	20	12	15	12	22	1
LRRC8B	426	996	364	1628	1432	459
FLJ27354	10	15	8	38	11	0
LRRC8C	642	407	772	2325	555	838
LRRC8D	186	431	155	673	468	47
GEMIN8P4	12	20	40	13	34	2
ZNF326	212	558	272	1152	590	613
BARHL2	0	1	5	0	0	1
ZNF644	309	1240	331	1617	1008	58
HFM1	95	28	65	30	30	127
CDC7	75	119	59	414	129	13
TGFBR3	204	649	128	679	434	59
BRDT	46	18	40	27	12	0
EPHX4	31	41	18	13	29	0
SETSIP	7	22	9	43	21	5
BTBD8	57	50	38	32	39	10
KIAA1107	78	70	53	38	68	0
C1orf146	9	3	2	3	8	0
GLMN	87	108	89	348	120	158
RPAP2	150	336	150	511	367	137
GFI1	114	134	164	1513	396	190
EVI5	227	947	201	283	723	58
RPL5	523	1351	742	3264	1594	655
FAM69A	184	275	186	1153	401	79
SNORD21	4	1	3	2	1	0
SNORA66	4	10	5	3	7	17
MTF2	268	477	338	1396	484	210
TMED5	580	1919	525	2599	1611	317
CCDC18	149	129	109	214	149	19
LOC100131564	413	891	593	1592	694	117
DR1	286	1505	431	2227	1523	596
FNBP1L	137	1879	71	175	1108	0
BCAR3	65	552	57	47	401	22
LOC100129046	2	26	2	0	13	0
MIR760	0	2	0	0	2	0
DNTTIP2	533	1528	952	2464	1235	543
GCLM	124	572	108	649	445	0
ABCA4	193	35	59	625	36	23
ARHGAP29	96	225	70	107	160	67
ABCD3	237	1966	149	1158	1343	16
F3	100	1341	17	940	704	1
LINC01057	7	51	4	14	31	1
MIR378G	0	0	0	0	0	0
SLC44A3	26	658	10	120	368	0
CNN3	125	900	22	1059	463	0
LOC729970	4	25	5	18	18	1
ALG14	45	202	29	98	154	49
TMEM56	56	170	28	175	155	1
TMEM56-RWDD3	5	9	8	8	4	0
LOC101928118	34	92	23	4	67	7
RWDD3	37	107	61	210	126	119
FLJ31662	15	0	12	6	3	12
LOC100996635	20	1	6	2	5	0
LOC102723661	20	2	13	3	5	1
LOC101928241	5	2	0	0	1	0
PTBP2	117	210	90	501	203	51
DPYD	608	1369	414	1478	1348	111
DPYD-AS1	7	2	1	10	2	2
DPYD-AS2	7	7	4	1	2	0
MIR137HG	34	11	29	1	20	0
MIR2682	0	0	0	0	0	0
MIR137	0	0	0	0	0	0
LOC729987	31	6	8	3	11	0
SNX7	28	845	31	61	535	0
LPPR5	15	1	7	1	4	0
LOC100129620	6	0	1	0	1	1
LPPR4	66	18	11	19	12	0
LOC101928270	12	14	6	0	6	0
MIR548N	2	1	7	3	5	0
PALMD	10	205	7	1	143	0
FRRS1	44	33	19	12	29	0
AGL	271	590	226	797	675	273
SLC35A3	253	1454	217	1107	905	456
HIAT1	773	1362	1094	3897	1599	579
SASS6	107	103	101	98	120	0
TRMT13	88	249	67	375	246	42
LRRC39	26	18	27	9	18	0
DBT	337	393	328	766	497	14
RTCA-AS1	14	40	4	18	27	0
RTCA	164	516	207	902	554	210
MIR553	2	0	3	2	1	0
CDC14A	667	604	716	2029	614	532
GPR88	1	5	1	0	4	0
LINC01349	10	1	13	2	7	0
VCAM1	33	786	23	0	270	37
EXTL2	60	158	62	54	117	1
SLC30A7	557	1705	439	1472	1448	360
DPH5	58	82	36	128	85	71
LOC102606465	31	32	36	77	34	0
LOC101928370	10	4	8	0	8	1
S1PR1	161	76	329	235	13	139
LINC01307	12	2	9	5	1	0
OLFM3	43	12	21	0	9	1
DNAJA1P5	10	1	0	0	3	0
COL11A1	202	67	86	43	49	18
LOC101928436	14	5	8	3	6	0
RNPC3	144	539	250	477	527	80
AMY2B	62	164	85	204	130	39
ACTG1P4	18	1	8	25	1	0
AMY2A	6	4	0	0	2	0
AMY1A	0	0	0	0	0	0
AMY1C	0	0	0	0	0	0
AMY1B	0	0	0	0	0	0
LOC100129138	17	4	11	9	7	0
LOC101928476	59	14	39	1	18	1
PRMT6	39	280	87	133	197	0
NTNG1	47	8	31	13	16	0
VAV3	604	817	482	4367	2131	682
MIR7852	1	0	0	1	0	0
VAV3-AS1	30	13	23	31	17	2
SLC25A24	232	1892	252	1121	1606	287
NBPF4	10	3	2	4	5	0
NBPF6	0	0	0	1	1	0
FAM102B	331	758	458	1354	720	101
HENMT1	42	208	78	337	254	7
PRPF38B	309	773	392	1812	877	303
FNDC7	40	17	31	21	21	0
STXBP3	339	1219	432	2019	1228	401
AKNAD1	30	5	19	10	15	0
SPATA42	6	1	0	1	5	0
GPSM2	57	82	48	103	78	0
CLCC1	208	662	163	915	572	114
WDR47	284	630	402	734	568	9
TAF13	19	37	15	23	28	11
TMEM167B	304	1122	347	1876	1094	5
SCARNA2	5	6	4	9	4	0
C1orf194	8	509	6	3	336	0
KIAA1324	136	2972	341	734	1674	157
SARS	587	1577	692	2545	1492	3
CELSR2	66	159	81	24	139	11
PSRC1	25	35	14	14	30	0
MYBPHL	35	8	21	34	22	3
SORT1	144	2825	82	517	2038	148
PSMA5	198	955	212	2144	1143	509
SYPL2	4	2	8	2	8	5
ATXN7L2	41	101	77	183	78	307
CYB561D1	53	222	95	315	226	4
AMIGO1	17	61	12	31	25	0
GPR61	21	2	36	21	19	0
GNAI3	432	1668	571	2699	1823	622
MIR197	3	1	3	0	0	0
GNAT2	38	11	37	29	26	26
AMPD2	183	753	247	988	788	332
GSTM4	7	144	43	12	99	0
GSTM2	17	113	21	25	71	51
GSTM1	0	16	0	0	15	0
GSTM5	14	2	3	12	5	0
GSTM3	58	327	40	25	228	99
EPS8L3	9	3207	2	0	1900	0
CSF1	433	1407	445	3616	2158	112
AHCYL1	300	2106	258	3399	1809	3
STRIP1	208	582	193	933	571	159
ALX3	1	4	1	1	2	1
LINC01397	5	2	1	1	1	0
UBL4B	11	3	10	1	7	0
SLC6A17	15	8	1	8	7	0
KCNC4-AS1	0	5	2	3	2	0
KCNC4	15	215	41	65	209	31
LOC440600	40	17	35	11	27	2
RBM15	168	444	241	917	504	0
SLC16A4	63	502	40	128	246	3
LAMTOR5	133	980	210	1326	997	557
LAMTOR5-AS1	3	4	1	4	6	0
PROK1	9	1	6	0	3	0
CYMP	2	1	1	0	0	0
LOC440602	8	5	6	1	6	0
KCNA10	10	4	0	0	0	0
KCNA2	1	5	10	1	2	0
KCNA3	859	489	686	1920	441	4
CD53	1082	1987	1822	5590	3333	2614
LRIF1	158	455	243	456	378	4
DRAM2	188	736	296	519	691	56
CEPT1	113	642	95	531	549	3
DENND2D	392	1603	312	1764	1490	354
CHI3L2	30	8	22	559	11	1
CHIAP2	16	2	4	308	2	0
CHIA	16	4	1	28	11	0
PIFO	39	976	33	63	667	0
PGCP1	10	2	6	1	4	0
OVGP1	19	53	14	73	33	0
WDR77	94	560	74	688	642	3
ATP5F1	253	1377	366	2461	1626	557
C1orf162	41	371	14	42	519	2
TMIGD3	7	36	14	0	55	0
ADORA3	8	85	2	0	96	0
LINC01160	13	12	9	61	36	9
RAP1A	433	902	532	2641	1221	433
FAM212B	27	52	13	44	48	0
FAM212B-AS1	2	1	3	2	5	0
LOC101928718	3	3	20	10	7	0
DDX20	120	298	182	488	342	53
KCND3	8	29	8	3	7	0
KCND3-IT1	0	0	0	0	1	0
KCND3-AS1	12	4	6	1	0	8
LOC643355	4	4	5	0	6	1
CTTNBP2NL	120	1107	125	831	813	249
MIR4256	2	1	1	2	2	0
WNT2B	97	21	104	62	45	58
ST7L	143	217	70	220	182	32
CAPZA1	996	3309	1195	7993	3495	753
MOV10	240	1176	360	1740	1012	113
RHOC	84	2507	91	1234	1639	330
PPM1J	1	46	24	33	25	0
FAM19A3	2	4	0	1	2	2
LINC01356	18	10	32	6	18	68
SLC16A1	446	767	787	2657	1340	284
AKR7A2P1	20	10	21	30	13	0
SLC16A1-AS1	21	22	56	80	68	193
LOC100996251	35	19	37	36	32	1
LRIG2	178	430	183	509	535	246
LOC643441	6	6	5	0	10	0
MAGI3	252	1167	171	292	907	0
PHTF1	184	692	249	892	584	214
RSBN1	424	614	545	1375	500	240
AP4B1-AS1	67	63	90	186	53	15
PTPN22	794	955	1272	4421	1490	1476
BCL2L15	119	957	75	96	615	83
AP4B1	147	433	270	737	387	60
DCLRE1B	72	115	52	352	120	33
HIPK1-AS1	41	57	41	92	42	194
HIPK1	599	1679	846	2098	1108	1596
OLFML3	34	30	13	3	24	1
SYT6	14	7	7	0	11	0
TRIM33	473	1428	554	2136	1270	638
BCAS2	809	1032	826	2847	954	497
DENND2C	103	182	76	30	143	31
AMPD1	36	7	8	11	14	1
NRAS	297	1173	490	1981	1395	35
CSDE1	1786	5966	2272	10501	6191	1116
SIKE1	301	575	310	722	602	185
SYCP1	74	15	40	21	24	27
TSHB	24	8	16	15	15	0
TSPAN2	24	99	47	11	80	0
NGF	7	0	1	1	3	6
VANGL1	97	543	75	381	539	0
CASQ2	37	5	19	13	14	15
NHLH2	8	7	22	20	4	1
LOC101928995	10	2	1	0	3	0
LOC101928977	8	5	6	0	2	0
SLC22A15	83	460	52	37	296	0
MAB21L3	37	14	11	1	22	0
ATP1A1	338	2523	264	1593	1553	333
ATP1A1-AS1	21	67	16	64	77	0
LOC101929023	10	2	5	5	11	0
CD58	229	678	395	3022	996	632
MIR548AC	3	2	3	12	4	0
IGSF3	83	242	46	177	231	1
MIR320B1	1	0	0	0	0	0
C1orf137	10	2	1	0	0	0
CD2	946	786	2318	10182	2510	4510
PTGFRN	86	641	101	472	475	1
CD101	192	30	19	507	81	1
LOC101929099	23	15	8	40	10	0
TTF2	186	350	219	1200	419	81
MIR942	1	0	0	1	0	0
TRIM45	97	94	71	95	98	46
VTCN1	22	147	16	3	120	0
LINC01525	7	2	10	0	4	0
MAN1A2	292	1464	421	1936	1601	639
LOC100996263	6	1	2	5	0	0
FAM46C	3250	3471	3653	9302	2894	1701
GDAP2	240	758	228	935	658	145
WDR3	219	440	120	557	577	52
SPAG17	128	988	83	37	582	40
TBX15	18	65	15	10	36	0
WARS2	95	189	85	247	226	0
WARS2-IT1	16	13	9	5	14	0
LOC101929147	66	89	61	65	71	15
HAO2	10	1	4	0	7	0
HAO2-IT1	0	0	0	0	0	0
HSD3B2	12	9	20	0	6	1
HSD3B1	48	13	48	33	17	57
HSD3BP4	208	36	187	73	90	152
LINC00622	2	0	0	0	1	0
ZNF697	7	36	1	11	22	0
PHGDH	42	130	26	8	63	0
HMGCS2	28	383	16	13	94	0
REG4	23	2755	8	0	3310	0
NBPF7	33	17	17	25	24	53
ADAM30	38	4	30	3	6	0
NOTCH2	516	1599	528	1157	2026	371
SEC22B	144	966	196	942	529	32
PFN1P2	12	6	14	16	5	0
NBPF8	51	96	46	138	90	35
RNVU1-19	0	8	1	6	18	0
PPIAL4A	4	0	2	1	0	0
LINC00623	44	87	33	31	62	11
RNVU1-20	0	0	0	0	0	0
RNVU1-4	0	0	0	0	0	0
FCGR1B	2	8	1	0	19	0
HIST2H2BA	1	5	1	0	6	0
FAM72B	5	3	7	9	6	0
SRGAP2C	9	44	14	40	49	0
SRGAP2-AS1	7	2	10	10	4	2
EMBP1	83	59	55	40	65	1
LOC645166	2	4	4	11	3	5
RNVU1-17	0	0	1	0	0	0
LOC388692	0	0	0	0	0	0
FAM231D	0	0	0	0	0	0
FCGR1C	0	3	2	0	5	0
FAM72C	1	1	0	0	0	0
SRGAP2D	4	8	2	4	8	14
LOC101060524	0	0	0	0	0	0
DRD5P2	0	0	0	0	0	0
PPIAL4F	0	0	0	0	0	0
PPIAL4D	0	0	0	0	0	0
PPIAL4E	0	0	0	0	0	0
RNVU1-15	0	10	0	7	4	0
NBPF15	68	114	52	114	98	15
SRGAP2B	6	33	15	11	33	6
FAM72D	0	2	1	0	0	0
LOC103091866	11	15	10	6	16	1
RNVU1-14	0	9	4	15	9	0
NBPF20	7	22	8	17	27	6
NBPF25P	18	4	11	5	11	1
GPR89A	17	40	18	69	46	13
PDZK1	19	12	5	15	19	0
CD160	28	10	17	16	23	0
RNF115	109	269	81	599	313	0
POLR3C	163	406	134	772	416	207
NUDT17	17	29	16	15	29	0
PIAS3	214	1715	210	833	1226	19
MIR6736	0	1	1	1	1	0
ANKRD35	25	121	41	13	78	52
ITGA10	116	112	70	36	101	16
PEX11B	102	593	80	574	570	184
GNRHR2	6	4	2	1	3	0
RBM8A	526	1759	699	3030	1723	989
LIX1L	286	397	280	1190	463	104
ANKRD34A	8	12	16	52	19	0
POLR3GL	149	391	160	997	418	164
TXNIP	2238	13300	3115	12128	10005	1418
HFE2	19	4	17	8	11	1
RNVU1-6	1	5	2	5	9	0
LOC101928979	10	1	2	1	3	0
NBPF10	11	17	7	21	24	9
NOTCH2NL	50	146	84	129	218	63
NUDT4P2	0	0	0	0	0	0
NUDT4P1	0	0	0	0	0	0
CH17-408M7.1	0	2	0	0	1	0
HYDIN2	24	18	16	27	19	1
NBPF12	133	213	111	280	212	156
LOC728989	9	15	11	11	13	3
RNVU1-8	0	0	1	1	1	0
NBPF13P	13	11	14	10	2	0
PRKAB2	97	578	85	326	355	2
PDIA3P1	65	923	125	540	727	166
FMO5	118	1557	40	505	751	0
CHD1L	163	592	166	1293	687	374
LINC00624	52	12	42	1	20	0
BCL9	66	364	63	185	237	202
ACP6	78	325	59	255	226	30
GJA5	49	22	34	19	20	135
GJA8	31	3	31	24	28	0
GPR89B	12	40	16	46	24	8
PDZK1P1	7	2	0	3	10	0
RNVU1-7	0	0	0	0	1	0
NBPF11	28	96	39	112	60	46
LOC101927468	1	0	0	0	3	0
MIR5087	1	0	0	0	0	0
RNVU1-1	0	0	0	0	1	0
MIR6077	3	0	4	0	0	0
RNU1-13P	1	1	2	4	2	0
LOC100132057	18	50	21	23	49	43
RNVU1-3	6	3	2	2	4	0
LINC01138	28	96	64	54	92	0
PPIAL4G	1	1	0	5	0	0
NBPF14	9	34	11	26	30	20
PDE4DIP	486	1402	498	1007	1401	341
LOC653513	8	26	1	1	30	0
NBPF9	18	17	12	17	13	0
PPIAL4C	0	2	3	0	0	0
LINC00869	51	100	55	81	65	11
HIST2H2BF	6	31	4	8	32	13
FCGR1A	0	20	1	0	41	0
HIST2H3D	3	8	2	2	1	0
HIST2H4B	0	0	0	0	0	0
HIST2H4A	0	0	0	0	0	0
HIST2H3A	0	0	0	0	0	0
HIST2H3C	0	0	0	0	0	0
HIST2H2AA3	0	0	0	0	0	0
HIST2H2AA4	0	0	0	0	0	0
HIST2H2BC	0	4	2	4	4	0
HIST2H2BE	87	1798	155	323	897	81
HIST2H2AC	5	24	57	10	11	0
HIST2H2AB	0	3	3	1	2	0
BOLA1	11	102	10	80	115	0
SV2A	34	42	68	132	153	208
SF3B4	200	1171	349	1506	1167	205
MTMR11	73	2515	66	105	1593	32
OTUD7B	121	315	81	318	232	50
VPS45	195	681	164	761	656	30
PLEKHO1	137	301	188	418	430	3
ANP32E	472	886	609	3183	1126	358
CA14	62	24	15	35	26	1
APH1A	120	1324	197	582	832	33
C1orf54	33	46	20	21	55	0
CIART	20	61	18	82	40	0
MRPS21	152	522	181	735	566	284
PRPF3	255	960	325	1174	911	26
RPRD2	456	2054	422	2113	1797	318
TARS2	123	485	110	600	560	343
MIR6878	2	0	2	0	2	0
ECM1	18	460	4	54	620	0
FALEC	9	9	3	2	8	16
ADAMTSL4	58	168	48	35	303	4
MIR4257	1	3	1	1	1	0
ADAMTSL4-AS1	82	144	107	175	161	57
MCL1	6088	19075	7325	31938	22598	4593
ENSA	395	1944	513	2498	1729	444
GOLPH3L	153	1690	94	582	923	224
HORMAD1	22	21	30	13	19	0
CTSS	347	8297	445	2059	9442	445
CTSK	37	226	48	51	234	0
ARNT	221	950	284	1370	999	451
SETDB1	128	547	122	412	559	444
CERS2	284	2906	477	2454	2103	332
ANXA9	29	217	19	42	167	4
FAM63A	56	358	40	342	347	0
PRUNE	117	519	121	735	414	181
BNIPL	27	77	23	28	73	1
C1orf56	22	80	28	54	68	18
CDC42SE1	217	658	257	749	578	166
MLLT11	24	37	16	25	24	0
GABPB2	78	176	70	136	174	25
SEMA6C	23	37	32	27	42	88
TNFAIP8L2-SCNM1	0	0	0	0	0	0
TNFAIP8L2	28	31	38	88	61	0
LYSMD1	28	17	18	40	31	0
SCNM1	3	9	3	9	17	3
TMOD4	24	10	31	7	18	1
VPS72	90	445	82	572	448	314
PIP5K1A	280	902	306	1859	963	117
PSMD4	191	1220	284	1809	1196	500
ZNF687	61	87	57	54	130	0
PI4KB	367	2026	588	3255	1881	517
RFX5	260	906	337	2733	1017	368
GBAT2	2	6	2	48	13	0
SELENBP1	120	1714	56	1061	1233	146
PSMB4	106	420	207	708	463	472
POGZ	188	772	208	591	635	0
CGN	94	4654	112	450	2998	13
TUFT1	97	1501	151	250	831	68
MIR554	2	0	1	0	2	0
SNX27	363	1672	311	1571	1529	56
CELF3	11	6	8	10	2	16
RIIAD1	1	79	1	1	69	0
MRPL9	82	361	148	594	423	474
OAZ3	4	25	6	11	21	0
TDRKH	96	248	124	709	329	1
LINGO4	15	2	14	4	2	0
RORC	96	909	64	460	451	0
C2CD4D	17	108	29	127	97	37
LOC100132111	24	115	37	254	129	17
THEM5	9	54	16	97	52	3
THEM4	306	341	269	959	276	27
S100A10	726	4632	804	3996	4899	1206
NBPF18P	7	4	0	0	2	0
S100A11	286	8763	609	2391	8665	1729
LOC100131107	4	1	4	0	0	0
TCHHL1	33	9	13	0	4	132
TCHH	21	9	18	3	7	0
RPTN	7	574	3	0	320	0
HRNR	6	6	4	8	8	0
FLG	54	16	22	6	3	11
FLG-AS1	21	15	27	18	2	0
FLG2	29	11	38	28	24	184
CRNN	19	8	17	13	10	95
LCE5A	4	0	1	0	1	0
CRCT1	1	107	0	1	32	0
LCE3E	7	2	3	0	5	0
LCE3D	5	1	6	0	2	0
LCE3C	0	0	0	0	0	0
LCE3B	0	0	0	0	0	0
LCE3A	9	0	1	1	1	0
LCE2D	3	0	2	0	3	0
LCE2C	4	1	2	0	4	0
LCE2B	5	0	2	0	2	0
LCE2A	0	0	0	1	1	0
LCE4A	3	2	1	0	0	0
C1orf68	1	3	0	0	1	0
KPRP	31	3	21	8	45	0
LCE1F	2	0	0	0	0	0
LCE1E	5	4	0	0	1	0
LCE1D	0	0	1	0	0	0
LCE1C	8	0	4	0	4	0
LCE1B	8	3	0	0	3	0
LCE1A	1	0	0	0	0	0
LCE6A	9	1	4	3	3	0
SMCP	2	5	2	0	5	49
IVL	1	1	0	0	2	0
SPRR4	1	1	1	0	1	0
SPRR1A	14	370	7	0	140	3
SPRR3	0	942	0	0	278	0
SPRR1B	4	242	0	1	39	0
SPRR2D	3	2	3	0	0	34
SPRR2A	0	11	0	0	6	0
SPRR2B	3	0	1	0	0	0
SPRR2E	2	3	0	6	1	0
SPRR2F	1	1	0	0	0	0
SPRR2C	0	0	1	0	1	0
SPRR2G	2	7	5	3	3	0
LOC101928009	12	1	5	2	2	0
LELP1	12	4	11	0	4	0
PRR9	1	1	2	2	6	0
LOR	1	0	13	13	3	19
PGLYRP3	7	0	3	0	3	0
PGLYRP4	12	22	4	2	36	0
S100A9	31	431	101	49	661	6
S100A12	3	1	3	2	4	0
S100A8	15	139	45	5	180	7
S100A7A	7	4	2	1	1	0
S100A7L2	18	9	22	0	7	20
S100A7	1	1	0	0	0	0
S100A6	464	9670	420	3708	8944	1535
S100A5	12	7	6	7	9	37
S100A4	657	1394	1014	8815	4385	3382
LOC101928034	9	6	2	13	10	0
S100A3	2	2	0	0	0	1
S100A2	16	48	11	24	33	0
S100A16	15	1467	39	205	1300	146
S100A14	17	1056	4	210	826	0
S100A13	35	437	10	209	392	0
S100A1	3	15	0	0	13	0
CHTOP	174	861	247	1183	850	144
SNAPIN	61	349	89	544	355	57
ILF2	385	1394	649	3882	1689	642
NPR1	56	10	23	10	26	39
MIR8083	1	0	0	2	0	0
INTS3	0	0	0	0	1	0
SLC27A3	0	2	0	0	0	0
LOC343052	0	0	0	0	0	0
GATAD2B	1	9	1	9	7	0
DENND4B	382	1068	430	1558	1310	495
CRTC2	285	988	471	1535	825	198
SLC39A1	139	1652	242	1730	1436	441
MIR6737	0	0	0	0	0	0
CREB3L4	20	333	22	105	189	1
JTB	307	2447	449	2356	2179	882
RAB13	20	335	20	108	245	8
RPS27	1021	2264	1356	4444	2285	963
NUP210L	125	37	71	42	35	18
MIR5698	1	0	2	1	2	0
TPM3	1387	7760	2445	11149	8404	1449
MIR190B	0	0	1	0	1	0
C1orf189	8	36	3	1	22	38
C1orf43	337	1853	309	2325	1435	153
UBAP2L	509	1980	561	2592	1865	72
HAX1	139	747	196	1170	688	16
AQP10	13	11	5	2	15	0
ATP8B2	719	802	732	1749	650	482
IL6R	356	651	372	1110	677	3
SHE	76	23	43	447	55	5
TDRD10	21	17	15	41	9	0
UBE2Q1	110	520	108	712	486	175
UBE2Q1-AS1	0	2	0	7	1	0
CHRNB2	26	26	47	26	35	4
ADAR	1660	7175	2227	9899	7312	499
KCNN3	152	241	92	65	142	0
PMVK	79	484	129	1012	774	121
PBXIP1	2650	4030	3940	14638	4870	4350
PYGO2	228	1023	253	1337	759	2
SHC1	237	1363	170	1082	1148	185
CKS1B	19	73	13	48	80	7
MIR4258	2	0	0	5	2	0
FLAD1	141	554	218	898	530	1
LENEP	2	1	2	3	2	0
ZBTB7B	86	464	87	962	541	0
DCST2	20	53	20	16	47	13
DCST1	25	17	7	6	22	2
LOC100505666	0	45	1	0	16	0
ADAM15	130	1900	150	1081	1346	545
EFNA4	11	91	25	64	61	0
EFNA3	8	58	11	28	60	1
EFNA1	125	3299	132	1209	2962	44
SLC50A1	98	665	105	641	565	3
DPM3	19	155	29	123	135	22
KRTCAP2	126	942	191	729	898	556
TRIM46	12	46	27	43	73	139
MUC1	72	2774	20	1078	1626	129
MIR92B	0	5	0	2	8	0
THBS3	44	517	59	213	369	0
MTX1	10	151	18	133	152	44
GBAP1	0	2	1	10	2	2
GBA	0	0	0	0	0	0
FAM189B	0	0	0	0	0	0
SCAMP3	0	1	0	0	0	0
CLK2	0	0	0	0	0	0
HCN3	0	0	0	0	0	0
PKLR	0	0	0	0	0	0
FDPS	119	572	131	1149	716	569
RUSC1-AS1	0	2	0	5	1	0
RUSC1	40	615	64	256	456	0
ASH1L	827	2487	750	3209	2021	1033
MIR555	0	2	0	2	1	1
POU5F1P4	22	20	15	47	31	20
ASH1L-AS1	31	112	54	142	51	65
MSTO1	12	39	27	40	26	34
MSTO2P	10	40	23	49	40	23
YY1AP1	218	716	208	1050	634	327
DAP3	190	778	285	1506	876	148
GON4L	367	1206	425	1203	1139	335
SYT11	296	410	654	1896	872	1497
RIT1	91	195	68	312	191	111
KIAA0907	124	583	188	539	452	206
SNORA80E	4	6	2	6	1	0
SCARNA4	6	13	8	9	7	1
RXFP4	20	2	11	9	7	84
ARHGEF2	143	431	102	909	628	66
MIR6738	2	0	0	0	0	0
SSR2	184	1276	221	1460	1245	653
UBQLN4	52	306	40	350	268	11
LAMTOR2	26	537	62	476	435	205
RAB25	37	962	30	542	656	55
MEX3A	26	22	17	14	22	0
LMNA	3735	16625	3774	25362	17918	3539
SEMA4A	133	826	109	1354	897	57
SLC25A44	165	627	229	1278	743	1
PMF1	48	181	108	445	220	113
PMF1-BGLAP	0	0	0	0	0	0
BGLAP	2	2	0	9	2	0
PAQR6	5	75	12	22	53	0
SMG5	398	2367	498	2319	2067	519
TMEM79	23	261	27	62	237	1
GLMP	59	581	57	348	574	0
VHLL	16	2	8	10	3	55
CCT3	282	1606	553	3786	1854	625
TSACC	19	28	36	89	33	23
RHBG	10	12	14	3	5	7
C1orf61	1	3	3	2	1	0
MIR9-1	0	0	0	0	0	0
MEF2D	499	1512	659	3737	1910	816
IQGAP3	102	90	58	50	114	0
TTC24	9	14	10	37	18	0
APOA1BP	53	563	88	708	523	120
GPATCH4	53	217	52	356	254	117
HAPLN2	6	2	8	3	5	0
BCAN	6	49	2	5	32	0
NES	1	3	2	3	1	0
CRABP2	10	374	8	16	389	62
ISG20L2	137	416	99	636	363	217
RRNAD1	62	187	60	201	188	29
MRPL24	53	400	44	591	419	0
HDGF	285	1899	397	2763	2099	179
PRCC	157	955	185	1648	813	9
SH2D2A	474	575	833	7075	1951	1809
NTRK1	49	25	74	732	114	541
INSRR	20	8	18	39	30	50
PEAR1	49	56	33	22	107	0
LRRC71	16	204	14	6	117	0
ARHGEF11	216	1632	156	231	1248	1
MIR765	2	4	8	0	0	0
ETV3L	34	3	21	7	10	1
ETV3	62	417	96	208	331	73
CYCSP52	11	7	11	15	4	0
FCRL5	18	11	12	1	2	1
FCRL4	48	15	22	83	11	58
FCRL3	277	227	384	2503	584	1031
FCRL2	33	14	9	1	17	0
FCRL1	38	16	9	76	15	1
CD5L	18	5	19	3	8	0
KIRREL	72	29	33	179	31	4
LOC646268	4	8	4	1	4	0
CD1D	53	49	27	2	51	1
CD1A	34	22	50	380	33	16
CD1C	48	26	7	244	99	1
CD1B	6	10	2	0	5	1
CD1E	19	27	1	143	38	1
OR10T2	13	7	4	0	6	0
OR10K2	14	11	19	9	19	65
OR10K1	13	13	16	21	10	5
OR10R2	4	1	0	0	2	0
OR6Y1	4	2	2	0	1	0
OR6P1	8	4	7	7	2	0
OR10X1	11	5	1	0	7	0
OR10Z1	4	0	0	0	0	0
SPTA1	99	34	54	11	46	35
OR6K2	1	2	3	0	0	0
OR6K3	9	3	6	0	3	0
OR6K6	4	2	6	0	0	0
OR6N1	6	1	1	0	1	0
OR6N2	22	4	12	0	6	0
MNDA	22	302	14	9	546	55
PYHIN1	373	438	518	1324	344	183
IFI16	601	1563	923	3291	1561	647
AIM2	39	43	50	60	46	0
CADM3	2	2	3	0	5	0
CADM3-AS1	19	5	13	2	10	0
ACKR1	8	5	1	0	4	0
FCER1A	23	9	8	80	3	0
OR10J3	15	4	15	5	12	0
OR10J1	3	1	1	0	1	0
OR10J5	2	5	1	1	0	0
APCS	9	3	2	0	0	0
CRP	7	1	3	1	3	0
DUSP23	34	385	59	299	459	0
FCRL6	27	16	20	6	20	0
SLAMF8	26	369	27	0	578	0
C1orf204	11	22	6	14	19	0
VSIG8	2	22	4	9	10	1
CFAP45	26	447	14	20	294	0
MIR4259	0	1	2	2	0	0
TAGLN2	1183	8015	1991	9897	8590	2063
IGSF9	14	1089	7	65	816	0
SLAMF9	18	9	3	10	9	0
LINC01133	16	519	7	3	334	1
PIGM	151	444	142	322	339	184
KCNJ10	75	34	49	42	44	0
KCNJ9	1	4	9	3	0	28
IGSF8	96	705	128	698	607	614
ATP1A2	45	31	28	6	22	97
ATP1A4	43	16	31	248	53	1
CASQ1	19	6	33	132	30	1
LOC729867	5	20	22	10	16	0
PEA15	107	929	149	755	815	128
DCAF8	533	2272	677	2880	1982	471
PEX19	201	1235	226	1382	1072	2
COPA	748	5133	1162	5217	4528	1225
SUMO1P3	57	96	66	142	72	69
NCSTN	271	2308	424	1890	2062	342
NHLH1	9	3	15	24	13	7
VANGL2	39	250	21	42	126	0
SLAMF6	450	326	478	1531	403	205
CD84	448	1089	646	2255	1790	146
SLAMF1	362	386	284	2173	923	322
CD48	126	306	189	690	507	471
SLAMF7	72	1012	74	15	1053	0
LY9	235	273	207	522	183	202
CD244	34	35	30	13	29	1
ITLN1	19	48	34	13	38	13
LOC101928372	8	4	12	4	3	1
ITLN2	5	1	7	2	3	0
F11R	258	7925	233	2803	5102	41
TSTD1	112	737	153	862	620	199
USF1	19	72	51	19	91	2
ARHGAP30	863	1401	916	3944	2331	783
PVRL4	56	3424	47	355	1807	31
KLHDC9	14	191	14	33	148	105
PFDN2	61	311	92	471	344	151
NIT1	43	327	64	424	277	26
DEDD	92	481	124	780	455	104
UFC1	142	1286	197	1072	991	90
USP21	81	708	154	526	536	0
PPOX	51	419	70	340	383	26
B4GALT3	212	776	295	1114	697	103
ADAMTS4	22	12	9	6	7	0
NDUFS2	237	1394	242	1872	1311	385
FCER1G	41	1226	100	60	1857	19
APOA2	6	1	3	3	12	0
TOMM40L	44	123	37	206	166	0
MIR5187	1	0	0	0	0	0
NR1I3	13	6	7	5	10	1
PCP4L1	19	21	4	217	30	1
MPZ	3	4	7	5	6	0
SDHC	164	694	160	849	641	145
CFAP126	21	160	13	3	112	43
FCGR2A	65	469	43	73	679	3
HSPA6	662	531	311	8822	212	3
FCGR3A	58	1102	65	18	1851	5
FCGR2C	8	29	6	13	36	1
HSPA7	43	28	57	501	20	0
FCGR3B	8	10	13	1	24	1
FCGR2B	26	153	33	35	193	64
RPL31P11	46	23	20	7	18	111
FCRLA	16	5	4	8	19	0
FCRLB	2	12	16	6	20	0
DUSP12	62	217	130	330	219	166
ATF6	313	1601	342	1374	1341	491
OLFML2B	17	34	19	4	78	5
NOS1AP	138	205	87	64	172	7
MIR4654	2	1	0	0	2	0
MIR556	1	3	0	0	0	0
C1orf111	10	1	7	0	1	0
C1orf226	29	289	40	0	158	0
SH2D1B	20	36	7	3	34	15
UHMK1	922	3414	656	3607	2877	293
UAP1	202	2758	254	806	1848	12
DDR2	21	14	7	1	3	1
HSD17B7	46	164	81	208	177	63
C1orf110	22	335	15	7	311	0
RGS4	17	43	56	0	42	0
RGS5	110	189	46	29	114	13
LOC101928404	46	13	13	21	9	1
NUF2	66	54	43	78	54	9
LOC100422212	2	0	0	0	1	0
PBX1	136	311	67	24	148	5
LOC100505795	28	17	11	10	9	0
LMX1A	15	7	8	3	4	17
RXRG	16	11	7	150	18	20
LOC400794	24	3	28	2	3	3
LRRC52	4	0	3	0	3	0
MGST3	110	1414	99	477	1450	166
ALDH9A1	209	1436	237	1593	1277	216
LOC440700	20	13	33	23	14	0
TMCO1	266	2376	360	2382	2087	710
LOC100147773	19	12	9	6	13	0
UCK2	104	424	90	697	469	50
MIR3658	0	0	0	0	0	0
FAM78B	7	11	7	149	76	0
MIR921	1	0	0	0	0	0
FMO9P	13	42	5	0	15	0
POGK	213	1293	181	1336	1044	30
TADA1	68	327	69	359	282	0
ILDR2	26	29	37	16	16	0
MAEL	23	9	17	5	8	16
GPA33	47	209	20	10	140	2
DUSP27	86	7	64	43	64	24
LINC01363	20	5	14	11	10	1
POU2F1	190	353	195	584	272	289
CD247	484	458	797	3117	1004	776
CREG1	154	2965	227	791	3158	27
RCSD1	506	695	402	2977	1026	260
MPZL1	177	2737	75	1036	1703	2
ADCY10	92	28	60	67	31	15
MPC2	180	1167	233	1288	892	109
DCAF6	169	1128	198	887	874	302
MIR1255B2	0	0	2	0	0	0
GPR161	86	63	45	40	72	45
TIPRL	123	638	149	878	718	35
SFT2D2	57	207	108	336	239	46
ANKRD36BP1	63	222	88	248	205	60
TBX19	54	32	36	73	42	1
MIR557	3	0	1	0	1	0
LOC100505918	30	7	30	9	17	0
LOC101928565	8	3	5	1	3	2
XCL2	5	5	2	5	13	0
XCL1	25	13	17	30	25	0
DPT	12	5	14	6	4	0
LINC00626	11	10	19	5	8	4
LINC00970	12	8	7	3	8	0
ATP1B1	60	2224	91	558	1682	252
NME7	54	425	67	227	314	66
BLZF1	134	949	147	557	616	104
CCDC181	49	276	29	24	198	0
SLC19A2	83	677	116	399	555	57
F5	451	2997	504	4789	4989	118
SELP	68	109	40	445	157	181
SELL	1137	1592	1609	7146	2898	1604
SELE	106	32	58	58	56	0
METTL18	65	171	88	155	133	284
C1orf112	124	148	94	242	170	10
SCYL3	105	585	140	503	413	165
KIFAP3	222	785	151	800	694	71
METTL11B	27	9	25	13	15	0
MIR3119-2	0	0	0	0	0	0
MIR3119-1	0	0	0	0	0	0
LINC01142	4	4	5	0	1	0
LOC101928650	4	3	0	1	8	0
GORAB	95	350	82	364	367	7
PRRX1	115	89	98	14	91	1
MROH9	50	140	45	8	79	20
FMO3	23	73	13	22	46	17
MIR1295A	0	0	0	0	0	0
MIR1295B	0	0	0	0	0	0
FMO6P	24	81	13	25	59	0
FMO2	64	770	23	17	726	0
FMO1	80	23	78	39	28	77
FMO4	41	71	22	161	84	0
TOP1P1	22	26	17	48	29	1
PRRC2C	1266	2912	1515	5593	2600	1422
MYOC	19	2	10	5	9	3
VAMP4	344	913	369	737	775	61
METTL13	85	478	87	584	500	167
DNM3	145	82	68	52	60	7
DNM3-IT1	14	4	7	12	5	0
DNM3OS	90	44	66	7	38	0
MIR214	0	0	0	0	0	0
MIR3120	0	0	0	0	0	0
MIR199A2	0	0	0	0	0	0
C1orf105	27	6	12	0	11	0
[truncated: 24,486 more rows]
