# Supplementary material for: The impact of CCR8+ regulatory T cells on cytotoxic T cell function in human lung cancer
Source: Sci Rep. 2022 Mar 30;12:5377. doi: 10.1038/s41598-022-09458-5 (PMC8967908; doi:10.1038/s41598-022-09458-5)
Supplement: Supplementary file 4 — Supplementary Table 5. [file 41598_2022_9458_MOESM4_ESM.xlsx]

## Sheet: Table information
Supplementary Table S5. Signature genes of the Naïve CD8T, Effector CD8T and Exhaust CD8T fraction
According to Guo. X et al.24, signature genes of the CD8-C1-LEF1 fraction, CD8-C3-CXCR1 fraction and CD8-C6-LAYN fraction were used as naïve, effector and exhausted CD8 T cell gene sets, respectively. The each gene sets are shown.
	※ Reference 24
	Global characterization of T cells in non-small-cell lung cancer by single-cell sequencing.
	Guo, X., Zhang, Y., Zheng, L., Zheng, C., Song, J., Zhang, Q., et al.
	Nat Med 24, 978–85 (2018).
	Gene Set name	Reference
	Naïve CD8 T cell	CD8-C1-LEF1
	Effector CD8 T cell	CD8-C3-CXCR1
	Exhausted CD8 T cell	CD8-C6-LAYN

## Sheet: Gene Set
Naïve CD8T		Effector CD8T		Exhausted CD8T
CCR7		FGFBP2		HAVCR2
SELL		CX3CR1		SIRPG
LEF1		FCGR3A		GAPDH
TCF7		ADGRG1		ITGAE
RPL13		PLEK		GZMB
RPS6		FCGR3B		CCL3
TXK		KLRD1		TIGIT
RPL4		S1PR1		ENTPD1
LDHB		LITAF		PDCD1
NOSIP		GZMH		RBPJ
RPL3		FCRL6		RGS1
EEF1G		GNLY		CXCR6
RPL32		KLRG1		CD63
EEF1A1		NKG7		SAMSN1
RPL5		S1PR5		CD82
LDLRAP1		PRF1		CCND2
RPL19		PLAC8		ENTPD1-AS1
SERINC5		A2M		HLA-DRA
LRRC75A-AS1		ZEB2		FKBP1A-SDCBP2
RPS4X		FGR		COTL1
MYC		PXN		TOX
RPL11		CST7		GZMA
RPS13		EFHD2		TNFRSF9
RPL31		PRSS23		MIR155HG
RPS18		KLF2		FKBP1A
EEF1B2		TGFBR3		TPI1
RPL34		SYNE1		KLRC1
PRKCQ-AS1		FLNA		APOBEC3G
RPS12		BIN2		CTSD
RPS14		PATL2		CXCL13
SNORA33		LILRB1		IFNG
RIPOR2		TBX21		DUSP4
RPS23		TARP		APOBEC3C
RPS5		MYO1F		LYST
LRRC75A		ITGB2		GPR25
RPL14		UCP2		CD7
RPL18		C1orf21		FASLG
TRABD2A		PYHIN1		ACP5
RPLP0		SPON2		APOBEC3F
TMEM123		PZP		BST2
RPS9		ADRB2		PAG1
RPL13A		PXN-AS1		HLA-DRB5
PABPC1		LAIR2		PARK7
ABLIM1		ITGAL		SRGAP3
RPS3		APMAP		HLA-DRB6
MAL		CTSW		KRT81
TPT1		HLA-C		CD27-AS1
RPLP2		TTC38		CD27
RPL10A		FCRL3		LAG3
DGKA		EMP3		KRT86
RPL12		ADD3		TNFRSF1B
RPLP1		ZEB2-AS1		ALOX5AP
RPS14P3		RAP1B		PHLDA1
RPS20		CYTH1		MX1
RPL30		RASSF1		IFI6
RPS3A		TPST2		HLA-DRB1
RPL10		MTSS1		PTPN7
RPL8		TSPAN32		MIR155
NPM1		RAP2B		IVNS1ABP
RPL37		RASA3		MIR4632
RPS19		ITGAM		ITM2A
RPL36		MYO1G		MYO7A
RPSAP58		CD47		GALNT2
FOXP1		C12orf75		PKM
RPL29		SAMD3		HLA-DQB1
RPS21		RAP1GAP2		ANXA5
SATB1		MYOM2		TNIP3
RPS10		PFN1		AHR
RPS25		SPN		KLRC2
NELL2		ITGA4		RAB27A
RPL37A		SLC9A3R1		HLA-DMA
RPS2		LPCAT1		IDH2
RPS16		USP28		FUT8
RPL22		SH3BP5		PLSCR1
CD55		CD99		ID2
TXNIP		SLC44A2		IL2RB
RACK1		SLAMF7		PTPN22
RPS27A		PTP4A2		ISG15
LOC100289511		CCND3		RIN3
RPL15		RAB29		CD8A
RPL6		PIK3R5		LGALS3
NDFIP1		CEP78		IGFLR1
RPS29		ARHGAP25		PTTG1
FCMR		RAB37		PGK1
RPSA		SH3BP5-AS1		HLA-DPA1
ACTN1		OSBPL5		SNRPB
PIK3IP1		LINC00612		OASL
RPS8		CYBA		LDHA
RPL24		SUN2		NDFIP2
RPL35A		PLEKHG3		ARHGAP9
GAS5		SYTL1		SLA
THEM4		TTC16		IFI44
ATM		LOC100130872		APOBEC3D
RPL23		CYTH4		LINC00299
RPS10-NUDT3		PRKCB		HMGN1
FLT3LG		VCL		LSP1
SRSF5		ITGB1		SEM1
PIM2		CD52		PDIA6
SNHG8		DOK2		IFI44L
RPL27A		DIP2A		DNPH1
RPL38		PTPN4		SIT1
IL6ST		KLRF1		BLOC1S1-RDH5
GAS5-AS1		CD8A		RUNX2
RPS24				IFI27L2
RPS15A				IKZF3
LINC00861				BLOC1S1
RPL39				RHOA
RPL28				CALM3
SARAF				PARP9
RPS7				MYO1E
TESPA1				RANBP1
RPL27				OAS1
RASGRP2				ATP10D
LINC01550				FIBP
RPS11				SURF4
RPL26				IFI35
GIMAP7				CTLA4
RSL1D1				CYTOR
OXNAD1				TBCD
LIMD2				FBXO10
SORL1				ASXL2
UBA52				TRAF5
FAU				CD96
RPS15				MIR497HG
PDE3B				SLA2
EIF2S3				PTBP1
EIF3E				ATP6V1C2
RPL7A				EPSTI1
RPL35				HNRNPLL
C6orf48				SH3BGRL3
AES				GNG5
EEF2				SYNGR2
RPL17				CDK6
RGS10				CBLB
HAPLN3				ADGRE5
C1orf162				FABP5
HNRNPA1				VDAC1
LEF1-AS1				PRDX5
PPP1R2				SEL1L3
SLC7A6				COX5A
NACA				SRGN
PFDN5				GALNT1
NAA16				LY6E
FBXO32				PLPP1
RPL23A				IFI16
BACH2				SARDH
RPS27				POMP
RASGRF2				R3HDM1
ICAM2				USP18
TMEM131L				PRKAR1A
SNHG6				CD2
CAMK4				EZR-AS1
TMEM243				YARS
GPR155				DYNLL1
EEF1D				SMC4
ST6GAL1				C5orf58
TNRC6B				PARVG
TMEM63A				OAS2
NSUN5P2				SP140
SPTBN1				PDE4D
NUCB2				UBE2A
LINC02067				CHST12
FTL				SUPT3H
SNHG5				HSPB1
PASK				RSAD2
MCMDC2				GALM
LEPROTL1				RHOC
STK38				LCP2
RCAN3				B3GNTL1
PCED1B				ABCA2
NIPAL3				EIF2AK2
TOMM7				UBE2L6
PNISR				LOC606724
NOP53				GPI
NAP1L1				EWSR1
PDK1				CTSC
EIF3L				ATP5G3
TRAF3IP3				DTX3L
RNF138				DRAP1
MAPKAPK5-AS1				RGS2
PRMT2				GBP2
C1orf228				NAPA
BTF3				RAB3GAP1
PCED1B-AS1				SUB1
SRSF6				LAP3
LGALS3BP				SRRT
LUC7L3				ABI3
ITGA6				KLRC3
SLC12A7				HMGN2
HSP90AB1				TCIRG1
ANP32B				GPANK1
DPH5				STAT3
PRR29				DDX60
CASP6				PAM
IL6R				HM13
MLXIP				TTN
STX16				PLA2G16
ZFAS1				CORO1A
C1orf56				C7orf25
EPHX2				XAF1
CUL9				ACTR3
MKRN1				PSMA1
GIMAP1-GIMAP5				2018-09-02
PRKCA				PTPN6
CHMP7				SKIV2L2
CDC42SE1				SUSD6
MFNG				PSMA2
ARHGAP15				NUDT5
APEX1				MCL1
STMN3				AP4B1-AS1
GIMAP5				RAB1B
CRTC3				TMPO
CIAPIN1				TPM4
DSEL				PRDX3
NPAT				RNASEK-C17orf49
SMDT1				POLG
ATP6V1G1				ZNF48
PLSCR3				UTS2
LSR				PPP5C
PYCR2				DENND1B
EIF4B				KIF5B
SELENOH				MRPL51
SF1				OAS3
TMEM256-PLSCR3				S100PBP
HINT1				WNK1
RAPGEF6				NOP10
GPX1				RALY
GNL3				TBL1XR1
ST13				SNAP47
CDK5RAP3				PTMS
LEFTY1				LAYN
SNURF				CRIM1
2018-09-06				CLIC1
FYB1				2018-09-01
PGGHG				CLIC3
ST3GAL1				UBE2D2
TMEM204				HLA-DQA1
CNST				TNFSF10
MGAT4A				PSME2
SAMHD1				BHLHE40
ESYT2				HLA-DQA2
RIC3				CAPZB
UXS1				GTF2I
PSIP1				HSPA1B
CEACAM21				VCP
COX4I1				TANK
ATXN7				ACTN4
BIRC3				HDLBP
FXYD5				RNF19A
ADPRM				UBASH3B
EIF3F				GNPTAB
CARD10				COX8A
POM121				CBX3
TPP2				GBP1
MSL3				GCNT1
SGTB				MGAT1
TOB1				TBC1D4
NBDY				ANP32A
DOCK10				TLN1
FBL				SGMS1
LRRN3				NASP
MIR5047				IFIT1
DMAC1				HLA-DQB2
SDR39U1				SEC61A2
CCDC18-AS1				KHDRBS1
U2AF1L4				CMTM6
CA6				TOMM5
FAM107B				AGO2
CLNS1A				PDIA3
TRAPPC6A				SUMO2
MDN1				ARL6IP1
BEX3				PSMD8
SLC25A45				EZR
CTC1				DEK
TRNT1				ARPC2
EIF4A2				STAT1
GTF3A				SLC7A5
COX6C				IL4R
CARS				ABRACL
GLG1				NAB1
DARS				TFRC
PLEKHB1				PDIA3P1
ATP5L				MFSD6
ARGLU1				ATP8B4
SNRK				HMGB2
HSPD1				BCL2L11
SCML4				MAD2L2
CD8B				ECE1
PRDX2				ZBTB25
ARHGAP45				NEDD9
NSMCE1				GGA2
UBQLN2				PSMB3
LARS				SH2D2A
LIMK2				NDUFB3
UXT				ATP5C1
ANAPC1P1				H2AFZ
AIF1				GATC
NCL				CD164
MTERF4				CD2BP2
ANAPC16				IRF9
LINC01089				CATSPER2P1
UBE2G2				CMPK2
EBLN3P				CARHSP1
C4orf3				VPS26A
EIF5A				ADCY3
CD8A				CNP
				SLF1
				AP2M1
				GPR174
				NDUFS8
				TNFSF4
				CALCOCO2
				CMC2
				MT1A
				PPP1CA
				SNX14
				MAST4
				CSNK2B
				QSOX1
				SLC25A5
				RAD9A
				LY6G5B
				ATXN1
				CENPN
				RTRAF
				NDUFB11
				ANP32E
				COPB1
				PSMA4
				RPA3
				YWHAE
				CDK2AP2
				DEF6
				SLC1A5
				CDV3
				TNFRSF18
				KIAA1671
				RNF31
				SNX9
				ANAPC11
				WDR1
				MT2A
				SCAMP2
				PRDX6
				ITGB7
				UBR7
				LASP1
				NAPA-AS1
				CLSTN3
				CD101
				PARP10
				SRSF9
				C20orf24
				VMP1
				MCM5
				GFI1
				SLC38A2
				HIF1A
				ATP1B3
				TGIF2-C20orf24
				MCM2
				ETFB
				PSMB2
				CSF1
				ARF6
				DYNLRB1
				SUMO1P3
				CALR
				RBBP4
				ICOS
				FSCN3
				UBXN4
				PRKAR1B
				HNRNPM
				PLEKHF1
				HNRNPF
				RBX1
				SYNC
				PPP1CC
				ATP5B
				ARNT
				IQGAP1
				SENP3-EIF4A1
				CSNK1G1
				GSTO1
				ARPC4
				NAP1L4
				CAPZA1
				PSMB8
				CSGALNACT1
				MAP2K2
				IRF7
				RAC2
				HLA-DPB1
				HOMER3
				CHST11
				ENO1
				C9orf16
				TSPAN14
				CD8A
